# Supplementary material for: The landscape of the COVID-19 pandemic in Poland emerging from epidemiological and genomic data
Source: Sci Rep. 2024 Jun 22;14:14416. doi: 10.1038/s41598-024-65468-5 (PMC11193717; doi:10.1038/s41598-024-65468-5)
Supplement: Supplementary file 2 — Supplementary Tables. [file 41598_2024_65468_MOESM2_ESM.xlsx]

## Sheet: Title page
Supplementary Tables
The landscape of the COVID-19 pandemic in Poland emerging from epidemiological and genomic data
Authors:
Barbara Mirska1, Michal Zenczak1, Katarzyna Nowis1, Ireneusz Stolarek1, Jan Podkowiński1, Magdalena Rakoczy1, Małgorzata Marcinkowska-Swojak1, Natalia Koralewska1, Paweł Zmora1, Elżbieta Lenartowicz Onyekaa1, Marcin Osuch1, Katarzyna Łasińska2, Jadwiga Kuczma-Napierała2, Marcelina Jaworska3, Łukasz Madej4, Marzena Ciechomska5, Aleksander Jamsheer6,7, Krzysztof Kurowski,1 Marek Figlerowicz1, Luiza…
Affiliations:
1 Institute of Bioorganic Chemistry Polish Academy of Sciences, Poznan, Poland
2 Provincial Sanitary and Epidemiology Station in Poznan, Poland
3 Baptism of Poland Memorial Hospital, Gniezno, Poland
4 Regional Science and Technology Center, Podzamcze, Poland
5 National Institute of Geriatrics, Rheumatology and Rehabilitation, Warsaw, Poland
6 Poznan University of Medical Sciences, Department of Medical Genetics, Poznan, Poland
7 Centers for Medical Genetics GENESIS, Poznan, Poland
* corresponding author: luizahan@ibch.poznan.pl
Keywords
COVID-19, SARS-CoV-2, pandemic, epidemiology, genomics, haplotype network

## Sheet: 1. Statistics per country
Supplementary Table 1. COVID-19-related statistics for each country incuding: total number of deaths and cases; normalized number of deaths, cases and tests performed; ratio of the number of tests and cases; percentage of population vaccinated with at least one dose of SARS-CoV-2 vaccine; Case Fatality Ratio (CFR) calculated as a percentage of reported deaths per all recorded cases in each countr…
Country	Deaths Total	Cases total	Cases per mln	Deaths per mln	Tests per mln	Tests:Cases ratio	% of population vaccinated with at least one dose
Belarus	6978	982867	103080	731.83	1400050	13.6	67
China	5519	883747	619.79	3.87	N/D*	N/D*	90.5
Czechia	40283	4180000	398731	3838.67	5081360	13.6	66.4
Germany	138864	26310000	314791	1665.64	1550300	4.9	77.6
Israel	10852	4140000	437855	1148.48	5522590	12.4	71.1
Italy	166631	17420000	294673	2822.46	3658700	12.5	86.1
Lithuania	9145	1150000	419885	3325.38	3234900	7.8	71
Poland	116311	6010000	150719	2918.2	976440	6.2	57
Slovakia	20098	2540000	450494	3561.29	9391990	20.1	46
Sweden	18977	2510000	237735	1798.88	1807200	7.5	73.8
United Kingdom	199591	22370000	330249	2956.51	7378560	22.2	79.2
United States	1010000	84130000	248781	2976.14	2705460	10.8	77.9
*N/D - no data available

## Sheet: 2. CFR per country
Supplementary Table 2. Case Fatality Ratio (CFR) calculated as a percentage of reported deaths per all recorded cases in each country (based on the pidemiological data as of May 30, 2022).
Country	Deaths	Cases	CFR [%]
Poland	116311	6010000	1.94
US	1010000	84130000	1.2
Czechia	40283	4180000	0.96
Italy	166631	17420000	0.96
UK	199591	22370000	0.89
Lithuania	9145	1150000	0.8
Slovakia	20098	2540000	0.79
Sweden	18977	2510000	0.76
Belarus	6978	982867	0.71
China	5519	883747	0.62
Germany	138864	26310000	0.53
Israel	10852	4140000	0.26
World	6320297	527115761	1.2
Europe	1872682	197184085	0.95
UE	1101666	141144299	0.78

## Sheet: 3. Cases - Poland
Supplementary Table 3. The number of SARS-CoV-2 cases per voivodeship
A. Total number of cases in each voivodeship
	Voivodeship
Date	Lower Silesian	Kuyavian-Pomeranian	Lublin	Lubusz	Łódź	Lower Poland	Masovian	Opole	Subcarpathian	Podlaskie	Pomeranian	Silesian	Świętokrzyskie	Warmian-Masurian	Greater Poland	West Pomeranian	unassigned
June 2020	2686	667	644	144	3124	1745	5042	941	649	843	667	13654	797	244	2669	611	0
July 2020	2990	785	966	394	3980	3535	6467	1181	1303	975	902	17312	967	362	3741	726	0
Aug 2020	3822	1328	1596	688	5295	7488	9428	1630	2435	1299	2544	21537	1429	890	5699	1125	0
Sep 2020	4939	2647	2767	1018	6725	11216	13134	2361	3885	2054	4950	23401	2123	1643	7812	1811	0
Nov 2020	18778	20917	18480	6911	27455	43238	49333	10260	21582	8725	20423	48543	11387	8750	35580	10776	0
Oct 2020	63272	54654	50096	21921	64960	95961	129212	29104	51538	26234	56658	127837	30764	32169	98535	38022	19796
Dec 2020	81263	83404	65639	31141	84834	108610	167366	36539	59374	34126	81587	155603	35985	53312	131174	61941	23267
Jan 2021	93183	103977	75687	37209	97762	117558	196780	40945	66274	40891	102657	172556	39476	67312	153864	78983	28198
Feb 2021	104669	118055	83555	43855	107208	127919	229488	43805	75954	47472	120743	190222	43322	81997	169189	87407	32061
Mar 2021	152808	152123	102728	61195	140828	176206	332360	54975	106806	59803	163195	275959	58397	108202	226027	107272	41664
Apr 2021	197802	175406	121984	72205	173255	215999	396409	67045	124507	68004	187507	350792	71645	119721	276051	125411	47105
May 2021	205613	179430	126318	73927	179534	222184	406503	69715	126400	69726	192160	361868	73737	121777	284903	129626	48018
June 2021	206271	179756	126895	74046	180175	222752	407472	69971	126667	69938	192482	362678	73962	121987	285742	130006	48181
July 2021	206491	179886	127100	74098	180347	223071	407894	70028	126795	70064	192662	362962	74038	122104	286018	130139	48328
Aug 2021	206820	180112	127437	74194	180664	223781	408755	70174	127192	70342	193031	363500	74187	122277	286361	130412	48573
Sep 2021	207953	180745	130198	74498	181848	225312	411535	70491	128441	71396	193958	364639	74440	122900	287337	131654	48876
Oct 2021	213279	184835	153844	76121	188069	230984	434954	72123	133995	82203	199257	370808	76288	126882	292569	137845	50298
Nov 2021	248500	210023	194037	86947	218867	267942	537768	84677	156040	101893	227701	421408	86627	145305	331216	164670	55177
Dec 2021	298682	240324	211858	103624	252789	319048	619911	103737	175901	110385	264391	498496	99709	165584	388485	194508	59534
Jan 2022	364749	270352	249579	116231	297441	397318	748019	123520	215775	124517	321440	611774	115221	188991	449787	225886	64210
Feb 2022	423681	336092	289461	141169	347753	443332	860845	141347	236396	142512	373956	692294	137094	220033	543617	266636	67981
Mar 2022	446123	359981	308721	152949	364155	459942	911426	146741	240881	148501	393053	711958	145043	232198	580020	288119	70327
Apr 2022	449018	361246	311453	153739	366214	462752	917430	147610	242170	149504	395027	715598	146047	233071	582027	289724	71174
May 2022	449747	361613	312203	153880	366800	463906	919527	147966	242780	149962	395581	717105	146407	233336	582493	290057	71527
% in the pool of all confirmed cases in country	7.48969	6.02212	5.19915	2.56268	6.10827	7.72553	15.3129	2.46408	4.04272	2.49719	6.58764	11.9419	2.43819	3.88592	9.70055	4.83043	1.19111
B. The number of cases in each voivodeship, normalzed per 100,000 population.
	Voivodeship	Kuyavian-Pomeranian	Lublin	Lubusz	Łódź	Lower Poland	Masovian	Opole	Subcarpathian	Podlaskie	Pomeranian	Silesian	Świętokrzyskie	Warmian-Masurian	Greater Poland	West Pomeranian	unassigned
Date	Lower Silesian	Kuyavian-Pomeranian	Lublin	Lubusz	Łódź	Lower Poland	Masovian	Opole	Subcarpathian	Podlaskie	Pomeranian	Silesian	Świętokrzyskie	Warmian-Masurian	Greater Poland	West Pomeranian	unassigned
June 2020	92.6	32.1	30.4	14.2	126.7	51.3	93.3	95.4	30.5	71.3	28.6	301.2	64.2	17.1	74.9	35.9	0
July 2020	103.1	37.8	45.6	38.8	161.4	104	119.7	119.7	61.2	82.5	38.7	381.9	77.9	25.3	105	42.7	0
Aug 2020	131.7	63.9	75.4	67.8	214.7	220.2	174.5	165.2	114.4	109.9	109	475.1	115.1	62.3	159.9	66.1	0
Sep 2020	170.2	127.4	129.1	100.3	272.7	329.9	243.1	239.3	182.5	173.8	212.1	516.2	171	115	219.2	106.5	0
Nov 2020	647.2	1006.7	872.7	681.2	1113.2	1271.8	913	1040	1013.7	738.4	875.2	1162.3	917.2	612.3	1015.9	633.5	0
Oct 2020	2180.9	2630.4	2365.7	2160.7	2633.9	2821.9	2391.3	2950.2	2420.7	2220.3	2428	2819.8	2477.9	2251.2	2765.1	2235.2	51.6
Dec 2020	2801	4014.1	3099.7	3069.4	3439.7	3193.9	3097.4	3703.9	2788.8	2888.3	3496.3	3432.2	2898.4	3730.8	3681	3641.4	60.7
Jan 2021	3211.9	5004.2	3574.2	3667.5	3963.9	3457	3641.8	4150.5	3112.9	3460.8	4399.2	3806.2	3179.6	4710.5	4317.7	4643.2	73.5
Feb 2021	3607.8	5681.8	3945.7	4322.6	4346.9	3761.7	4247.1	4440.4	3567.6	4017.8	5174.3	4195.9	3489.4	5738.1	4747.7	5138.5	83.6
Mar 2021	5267	7321.4	4851.1	6031.8	5710	5181.7	6150.9	5572.7	5016.7	5061.5	6993.5	6087	4703.6	7572	6342.7	6306.3	108.6
Apr 2021	6817.9	8442	5760.4	7117	7024.8	6351.8	7336.3	6796.2	5848.1	5755.6	8035.4	7737.7	5770.6	8378.1	7746.5	7372.7	122.8
May 2021	7087.1	8635.7	5965.1	7286.7	7279.4	6533.7	7523.1	7066.9	5937	5901.3	8234.8	7982	5939.1	8521.9	7994.9	7620.4	125.2
June 2021	7109.8	8651.4	5992.3	7298.4	7305.4	6550.4	7541	7092.8	5949.6	5919.3	8248.6	7999.8	5957.3	8536.6	8018.4	7642.8	125.6
July 2021	7117.4	8657.6	6002	7303.5	7312.4	6559.8	7548.8	7098.6	5955.6	5929.9	8256.3	8006.1	5963.4	8544.8	8026.2	7650.6	126
Aug 2021	7128.7	8668.5	6017.9	7313	7325.2	6580.7	7564.8	7113.4	5974.2	5953.5	8272.1	8018	5975.4	8556.9	8035.8	7666.6	126.7
Sep 2021	7167.8	8699	6148.3	7343	7373.2	6625.7	7616.2	7145.5	6032.9	6042.7	8311.8	8043.1	5995.8	8600.5	8063.2	7739.7	127.4
Oct 2021	7351.3	8895.8	7265	7502.9	7625.5	6792.5	8049.6	7311	6293.8	6957.3	8538.9	8179.2	6144.6	8879.2	8210	8103.6	131.2
Nov 2021	8565.3	10108.1	9163	8570	8874.2	7879.3	9952.4	8583.5	7329.2	8623.8	9757.8	9295.3	6977.3	10168.4	9294.5	9680.6	143.9
Dec 2021	10295	11566.4	10004.5	10213.8	10249.6	9382.2	11472.6	10515.6	8262.1	9342.5	11330.1	10995.7	8031	11587.5	10901.6	11434.7	155.2
Jan 2022	12572.2	13011.6	11785.8	11456.4	12060.1	11683.8	13843.5	12521	10135	10538.6	13774.9	13494.3	9280.4	13225.6	12621.8	13279.4	167.4
Feb 2022	14603.5	16175.6	13669.2	13914.5	14100.1	13037	15931.5	14328	11103.5	12061.6	16025.4	15270.4	11042.2	15397.9	15254.8	15675	177.3
Mar 2022	15377.1	17325.3	14578.7	15075.6	14765.1	13525.4	16867.6	14874.8	11314.2	12568.5	16843.8	15704.2	11682.5	16249.2	16276.4	16937.9	183.4
Apr 2022	15476.8	17386.2	14707.7	15153.4	14848.6	13608	16978.7	14962.9	11374.7	12653.4	16928.4	15784.4	11763.3	16310.3	16332.7	17032.3	185.6
May 2022	15502	17403.9	14743.1	15167.3	14872.3	13642	17017.5	14999	11403.4	12692.2	16952.1	15817.7	11792.3	16328.8	16345.7	17051.8	186.5
% in the pool of all confirmed cases in country	6.40795	7.19429	6.09427	6.26984	6.1476	5.63913	7.03435	6.20002	4.71335	5.24617	7.00736	6.53837	4.87462	6.74999	6.75689	7.0487	0.0770966

## Sheet: 4. Deaths - Poland
Supplementary Table 4. The number of deaths due to COVID-19 per voivodeship.
A. Total number of cases in each voivodeship
	Voivodeship
Date	Lower Silesian	Kuyavian-Pomeranian	Lublin	Lubusz	Łódź	Lower Poland	Masovian	Opole	Subcarpathian	Podlaskie	Pomeranian	Silesian	Świętokrzyskie	Warmian-Masurian	Greater Poland	West Pomeranian	unassigned
June 2020	2686	667	644	144	3124	1745	5042	941	649	843	667	13654	797	244	2669	611	0
July 2020	2990	785	966	394	3980	3535	6467	1181	1303	975	902	17312	967	362	3741	726	0
Aug 2020	3822	1328	1596	688	5295	7488	9428	1630	2435	1299	2544	21537	1429	890	5699	1125	0
Sep 2020	4939	2647	2767	1018	6725	11216	13134	2361	3885	2054	4950	23401	2123	1643	7812	1811	0
Nov 2020	18778	20917	18480	6911	27455	43238	49333	10260	21582	8725	20423	48543	11387	8750	35580	10776	0
Oct 2020	63272	54654	50096	21921	64960	95961	129212	29104	51538	26234	56658	127837	30764	32169	98535	38022	19796
Dec 2020	81263	83404	65639	31141	84834	108610	167366	36539	59374	34126	81587	155603	35985	53312	131174	61941	23267
Jan 2021	93183	103977	75687	37209	97762	117558	196780	40945	66274	40891	102657	172556	39476	67312	153864	78983	28198
Feb 2021	104669	118055	83555	43855	107208	127919	229488	43805	75954	47472	120743	190222	43322	81997	169189	87407	32061
Mar 2021	152808	152123	102728	61195	140828	176206	332360	54975	106806	59803	163195	275959	58397	108202	226027	107272	41664
Apr 2021	197802	175406	121984	72205	173255	215999	396409	67045	124507	68004	187507	350792	71645	119721	276051	125411	47105
May 2021	205613	179430	126318	73927	179534	222184	406503	69715	126400	69726	192160	361868	73737	121777	284903	129626	48018
June 2021	206271	179756	126895	74046	180175	222752	407472	69971	126667	69938	192482	362678	73962	121987	285742	130006	48181
July 2021	206491	179886	127100	74098	180347	223071	407894	70028	126795	70064	192662	362962	74038	122104	286018	130139	48328
Aug 2021	206820	180112	127437	74194	180664	223781	408755	70174	127192	70342	193031	363500	74187	122277	286361	130412	48573
Sep 2021	207953	180745	130198	74498	181848	225312	411535	70491	128441	71396	193958	364639	74440	122900	287337	131654	48876
Oct 2021	213279	184835	153844	76121	188069	230984	434954	72123	133995	82203	199257	370808	76288	126882	292569	137845	50298
Nov 2021	248500	210023	194037	86947	218867	267942	537768	84677	156040	101893	227701	421408	86627	145305	331216	164670	55177
Dec 2021	298682	240324	211858	103624	252789	319048	619911	103737	175901	110385	264391	498496	99709	165584	388485	194508	59534
Jan 2022	364749	270352	249579	116231	297441	397318	748019	123520	215775	124517	321440	611774	115221	188991	449787	225886	64210
Feb 2022	423681	336092	289461	141169	347753	443332	860845	141347	236396	142512	373956	692294	137094	220033	543617	266636	67981
Mar 2022	446123	359981	308721	152949	364155	459942	911426	146741	240881	148501	393053	711958	145043	232198	580020	288119	70327
Apr 2022	449018	361246	311453	153739	366214	462752	917430	147610	242170	149504	395027	715598	146047	233071	582027	289724	71174
May 2022	449747	361613	312203	153880	366800	463906	919527	147966	242780	149962	395581	717105	146407	233336	582493	290057	71527
% in the pool of all deaths in country	6.38292	6.20404	6.72176	2.71932	6.97202	8.09604	12.415	2.87498	6.11632	3.1648	5.676	12.1217	3.54664	3.94052	9.00851	3.99728	0.04214
B. The number of deaths in each voivodeship, normalized per 100,000 population.
	Voivodeship
Date	Lower Silesian	Kuyavian-Pomeranian	Lublin	Lubusz	Łódź	Lower Poland	Masovian	Opole	Subcarpathian	Podlaskie	Pomeranian	Silesian	Świętokrzyskie	Warmian-Masurian	Greater Poland	West Pomeranian	unassigned
June 2020	4.9	2.4	0.9	0	6.6	1.3	6.1	5.2	2.3	0.8	1.6	7.5	3.1	0.1	4.9	1.3	0
July 2020	5.3	2.4	1	1	8.4	1.9	7	5.6	2.8	1.9	1.7	9	3.6	0.1	5.6	1.4	0
Aug 2020	5.7	2.6	1.2	1.4	9.5	3.7	7.5	6.2	3.9	2.6	2	10.9	4	0.6	6.3	1.6	0
Sep 2020	6.2	3.4	2	1.9	11.2	5.7	8.3	8.1	6.2	4	3.5	12.6	4.5	1	7.9	2	0
Nov 2020	11.9	8.7	12.3	6.9	17.1	18.6	13.7	21.2	20	11.1	12.6	22.6	15.9	6.9	17.5	5.6	0
Oct 2020	40.8	31.9	49.4	36.3	42.6	57.3	39.8	65.8	60	42.2	37.7	49.7	47.4	37	44.9	28.7	0
Dec 2020	67.1	72.4	87.3	65.5	76	78.6	63	105.6	85.3	70.9	66.8	75.6	74.2	82.9	81.6	60.1	0
Jan 2021	82.9	109.7	115.7	94.4	107.2	89.8	82.6	120.7	101.8	92.8	93.5	91.1	89	117.5	109.8	90.1	0
Feb 2021	94.6	134.6	139.4	113.7	123.8	99.6	102.8	136.5	116.2	115.2	118.6	103.1	103.8	136.1	125.3	109.9	0
Mar 2021	114.3	167.9	164.3	144.5	144.3	116.6	126.5	155.7	146.5	141.8	144	129.2	132	168.7	145.8	126.3	0
Apr 2021	148.1	211.8	196.3	180.8	185.4	154	160	190.2	193	169.5	176.2	177.7	174.9	195.5	186.2	152.7	0
May 2021	165.9	227	209	198.5	203.3	168.9	172.1	205.1	206.5	179.3	189.1	203.9	199.7	207.4	203	168.3	0
June 2021	169.1	229.7	213.3	201.4	207.4	172.3	174.4	207.9	208.9	181.6	191.8	208.1	206.4	210.2	206.4	172	0
July 2021	170.1	230.4	214.2	202.2	208.1	172.9	174.9	208.4	209.5	182	192.4	208.4	207.4	210.8	207.1	172.4	0
Aug 2021	170.2	230.6	214.5	202.5	208.2	173	175.1	208.5	209.8	182.3	192.5	208.7	207.7	211.2	207.3	172.7	0
Sep 2021	170.6	231.6	216.4	202.9	209.3	173.8	175.8	209.1	210.8	183.5	193.1	209.1	209	211.7	207.7	173.8	0
Oct 2021	172.1	234.3	231	204	213.2	176	178.8	212.1	214.7	192.5	194.4	211.2	211.7	215	209.5	175.9	0.1
Nov 2021	181.6	252	283.3	215.2	230.7	190.5	197.4	230.2	235.6	233.3	203.2	222.2	228.3	231.4	218	189.5	0.1
Dec 2021	209	290.7	323.1	245.6	268.1	228.6	228.7	283	278.4	273.5	230	258	265.3	268.1	249.5	221.1	0.1
Jan 2022	229.6	313.4	339.3	274.4	293.2	250	245	309.9	303.4	288.8	251.3	280.3	292.4	289.9	269.7	242.2	0.1
Feb 2022	245	329.5	354.7	291.2	311.8	267	256.6	327	322.9	302.3	267.1	298.3	313.3	306	283.4	258	0.1
Mar 2022	253.1	344.7	365.6	306.5	325.5	274.9	264.2	335.9	332.3	309.4	277.3	308.5	328.1	318.6	291.1	269.1	0.1
Apr 2022	255.1	346.8	368.4	310.5	328.2	276.3	266.1	337.5	333.6	311.1	282.1	310.4	331.2	320.2	293.5	272.9	0.1
May 2022	255.8	347.2	369.1	311.7	328.7	276.8	267.2	338.9	334.1	311.5	282.9	310.9	332.2	320.6	294	273.2	0.1
% in the pool of all deaths in country	5.16277	7.00749	7.44949	6.291	6.6341	5.58661	5.39286	6.83997	6.74309	6.28696	5.70771	6.27485	6.70474	6.47062	5.93174	5.51396	0.00201829

## Sheet: 5. CFR & vaccination - Poland 
Supplementary Table 5. The number of sequences available in available in GISAID (as of May 30th 2022); CFR calculated as a proportion of people who died from COVID-19 among all diagnosed cases; % of vaccinated population in voivodeship
Voivodeship	No of sequences	CFR	% of vaccination	Population density [people/km2]
Greater Poland	6376	1.79848	62.6	117
Kuyavian-Pomeranian	4745	1.99495	59.9	115
Lesser Poland	5720	2.02929	55.7	225
Lower Silesian	3817	1.65026	59.9	145
Lublin	2711	2.50382	50.6	83
Lubusz	2047	2.05485	60.4	72
Łódź	4751	2.21047	59.2	134
Masovian	8257	1.56994	63.4	153
not provided	2977	N/D*	N/D*	N/D*
Opole	2680	2.2593	52.6	104
Podlaskie	4203	2.45396	48	58
Pomeranian	9035	1.66868	60.9	128
Silesian	5999	1.96582	58.5	366
Subcarpathian	2977	2.92981	43	119
Świętokrzyskie	2134	2.81681	55.1	105
Warmian-Masurian	5642	1.96369	55.5	59
West Pomeranian	4586	1.60244	59.6	74
*N/D - no data available

## Sheet: 6. Sequencing statistics
Supplementary Table 6. Statistics of next generation sequencing of viral genomes perforemd in the Institute of Bioorganic Chemistry PAS, Poland.
ID	Unique_ID	Run_ID	Run_name	Sequencer	Type	Raw_reads	Raw_viral_reads	Mapped_q20_viral_reads	Duplicated_viral_reads	%_duplicated_viral_reads	%Virus	Length	N_count	%N	Avg_Cov	Clade		Statistics summary	Raw_reads	Raw_viral_reads	Mapped_q20_viral_reads	Duplicated_viral_reads	%_duplicated_viral_reads	%Virus	Length	N_count	%N	Avg_Cov
covid_hub_pl_ibch_0001	24665	200723_NB552014_0025_AHFVMNAFX2	SARS_2	NextSeq 550 (Illumina)	Paired-end	9583592	9313976	1030666	8283310	0.889342	0.971867	29903	6	0.000200649	5017.66	20B		Median	3154090	729365	64067	677166	90.9832	67.5597	29903	47	0.157175	369.86
covid_hub_pl_ibch_0002	24692	200723_NB552014_0025_AHFVMNAFX2	SARS_2	NextSeq 550 (Illumina)	Paired-end	6984946	6230678	713775	5516903	0.885442	0.892015	29903	26	0.000869478	3448.22	20B		Average	1.04789e+07	8.1135e+06	657899	7.45561e+06	82.5837	56.5173	29900.5	2888.19	9.65852	3233.44
covid_hub_pl_ibch_0003	24718	200723_NB552014_0025_AHFVMNAFX2	SARS_2	NextSeq 550 (Illumina)	Paired-end	892630	473712	42746	430966	0.909764	0.530692	29903	47	0.00157175	207.15	20B
covid_hub_pl_ibch_0004	24872	200723_NB552014_0025_AHFVMNAFX2	SARS_2	NextSeq 550 (Illumina)	Paired-end	2174258	890020	35818	854202	0.959756	0.409344	29901	3252	0.108759	183.13	20B
covid_hub_pl_ibch_0005	24793	200723_NB552014_0025_AHFVMNAFX2	SARS_2	NextSeq 550 (Illumina)	Paired-end	140392	43026	17659	25367	0.589574	0.30647	29903	72	0.00240779	84.41	20B
covid_hub_pl_ibch_0006	24689	200723_NB552014_0025_AHFVMNAFX2	SARS_2	NextSeq 550 (Illumina)	Paired-end	165088	42440	12090	30350	0.715127	0.257075	29903	131	0.00438083	60.25	20B
covid_hub_pl_ibch_0007	25751	200723_NB552014_0025_AHFVMNAFX2	SARS_2	NextSeq 550 (Illumina)	Paired-end	18725318	18600026	2465267	16134759	0.867459	0.993309	29903	5	0.000167207	12198.9	20B
covid_hub_pl_ibch_0008	24772	200723_NB552014_0025_AHFVMNAFX2	SARS_2	NextSeq 550 (Illumina)	Paired-end	155716	52410	24400	28010	0.53444	0.336574	29903	86	0.00287597	121.63	20B
covid_hub_pl_ibch_0009	24726	200723_NB552014_0025_AHFVMNAFX2	SARS_2	NextSeq 550 (Illumina)	Paired-end	391070	146788	14292	132496	0.902635	0.37535	29903	70	0.0023409	69.23	20B
covid_hub_pl_ibch_0010	24813	200723_NB552014_0025_AHFVMNAFX2	SARS_2	NextSeq 550 (Illumina)	Paired-end	3849206	3493918	76518	3417400	0.9781	0.907698	29903	45	0.00150487	369.86	20B
covid_hub_pl_ibch_0011	24470	200723_NB552014_0025_AHFVMNAFX2	SARS_2	NextSeq 550 (Illumina)	Paired-end	15469000	6486234	82488	6403746	0.987283	0.419305	29903	66	0.00220714	411.88	20B
covid_hub_pl_ibch_0012	24739	200723_NB552014_0025_AHFVMNAFX2	SARS_2	NextSeq 550 (Illumina)	Paired-end	3780160	3371680	104212	3267468	0.969092	0.891941	29903	6	0.000200649	541.98	20B
covid_hub_pl_ibch_0013	24700	200723_NB552014_0025_AHFVMNAFX2	SARS_2	NextSeq 550 (Illumina)	Paired-end	344230	46582	2040	44542	0.956206	0.135322	29903	22008	0.73598	10.29	19A
covid_hub_pl_ibch_0014	24756	200723_NB552014_0025_AHFVMNAFX2	SARS_2	NextSeq 550 (Illumina)	Paired-end	19585134	19409628	231415	19178213	0.988077	0.991039	29903	77	0.00257499	1085.81	20B
covid_hub_pl_ibch_0015	24800	200723_NB552014_0025_AHFVMNAFX2	SARS_2	NextSeq 550 (Illumina)	Paired-end	7452426	7150764	45018	7105746	0.993704	0.959522	29903	12	0.000401298	222.06	20B
covid_hub_pl_ibch_0016	16676	200723_NB552014_0025_AHFVMNAFX2	SARS_2	NextSeq 550 (Illumina)	Paired-end	3300340	68624	734	67890	0.989304	0.020793	29903	20999	0.702237	3.57	20B
covid_hub_pl_ibch_0017	24810	200723_NB552014_0025_AHFVMNAFX2	SARS_2	NextSeq 550 (Illumina)	Paired-end	1043662	932318	9415	922903	0.989902	0.893314	29903	3139	0.104973	44.73	20B
covid_hub_pl_ibch_0018	27844	200805_NB552014_0027_AHFV7NAFX2	SARS_3	NextSeq 550 (Illumina)	Paired-end	9342956	740606	52614	687992	0.928958	0.0792689	29903	12	0.000401298	255.26	20B
covid_hub_pl_ibch_0019	27790	200805_NB552014_0027_AHFV7NAFX2	SARS_3	NextSeq 550 (Illumina)	Paired-end	22513280	801706	492123	309583	0.386155	0.0356104	29902	30	0.00100328	2441.86	20B
covid_hub_pl_ibch_0020	27872	200805_NB552014_0027_AHFV7NAFX2	SARS_3	NextSeq 550 (Illumina)	Paired-end	34389316	34092590	3941503	30151087	0.884388	0.991372	29903	0	0	19327.7	20B
covid_hub_pl_ibch_0021	27893	200805_NB552014_0027_AHFV7NAFX2	SARS_3	NextSeq 550 (Illumina)	Paired-end	13816786	7530398	521364	7009034	0.930765	0.545018	29903	4	0.000133766	2567.9	20B
covid_hub_pl_ibch_0022	28011	200805_NB552014_0027_AHFV7NAFX2	SARS_3	NextSeq 550 (Illumina)	Paired-end	374102	8368	1489	6879	0.82206	0.0223682	29903	7546	0.252349	7.35	20B
covid_hub_pl_ibch_0023	27859	200805_NB552014_0027_AHFV7NAFX2	SARS_3	NextSeq 550 (Illumina)	Paired-end	2555038	871588	97006	774582	0.888702	0.341125	29903	40	0.00133766	474.68	20B
covid_hub_pl_ibch_0024	27715	200805_NB552014_0027_AHFV7NAFX2	SARS_3	NextSeq 550 (Illumina)	Paired-end	33944186	32226010	3012053	29213957	0.906533	0.949382	29903	0	0	14806.7	20B
covid_hub_pl_ibch_0025	28008	200805_NB552014_0027_AHFV7NAFX2	SARS_3	NextSeq 550 (Illumina)	Paired-end	5432276	59202	3385	55817	0.942823	0.0108982	29903	647	0.0216366	16.63	20B
covid_hub_pl_ibch_0026	27701	200805_NB552014_0027_AHFV7NAFX2	SARS_3	NextSeq 550 (Illumina)	Paired-end	8518746	4708352	326393	4381959	0.930678	0.552705	29903	33	0.00110357	1588.62	20B
covid_hub_pl_ibch_0027	27646	200805_NB552014_0027_AHFV7NAFX2	SARS_3	NextSeq 550 (Illumina)	Paired-end	475260	212924	40405	172519	0.810237	0.448016	29903	52	0.00173896	199.51	20B
covid_hub_pl_ibch_0028	24074	200805_NB552014_0027_AHFV7NAFX2	SARS_3	NextSeq 550 (Illumina)	Paired-end	1062100	5924	388	5536	0.934504	0.00557763	29903	27532	0.92071	1.89	20B
covid_hub_pl_ibch_0029	27663	200805_NB552014_0027_AHFV7NAFX2	SARS_3	NextSeq 550 (Illumina)	Paired-end	2354718	17174	4623	12551	0.730814	0.00729344	29903	205	0.0068555	23.19	20B
covid_hub_pl_ibch_0030	26082	200805_NB552014_0027_AHFV7NAFX2	SARS_3	NextSeq 550 (Illumina)	Paired-end	2729738	16460	254	16206	0.984569	0.00602988	29903	29107	0.973381	1.31	20B
covid_hub_pl_ibch_0031	25509	200805_NB552014_0027_AHFV7NAFX2	SARS_3	NextSeq 550 (Illumina)	Paired-end	7884446	60206	466	59740	0.99226	0.00763605	29903	26265	0.87834	2.47	19A
covid_hub_pl_ibch_0032	27768	200805_NB552014_0027_AHFV7NAFX2	SARS_3	NextSeq 550 (Illumina)	Paired-end	7458758	48892	4457	44435	0.90884	0.00655498	29903	282	0.00943049	22.36	20B
covid_hub_pl_ibch_0033	26283	200805_NB552014_0027_AHFV7NAFX2	SARS_3	NextSeq 550 (Illumina)	Paired-end	9003372	25318	1313	24005	0.94814	0.00281206	29903	15530	0.519346	6.77	20B
covid_hub_pl_ibch_0034	27601	200805_NB552014_0027_AHFV7NAFX2	SARS_3	NextSeq 550 (Illumina)	Paired-end	1921690	13848	2130	11718	0.846187	0.00720616	29903	2104	0.0703608	10.68	20B
covid_hub_pl_ibch_0035	27888	200805_NB552014_0027_AHFV7NAFX2	SARS_3	NextSeq 550 (Illumina)	Paired-end	6562212	309256	28323	280933	0.908416	0.0471268	29903	72	0.00240779	141.27	20B
covid_hub_pl_ibch_0036	28006	200805_NB552014_0027_AHFV7NAFX2	SARS_3	NextSeq 550 (Illumina)	Paired-end	8668940	48200	783	47417	0.983755	0.00556008	29903	20876	0.698124	3.95	19A
covid_hub_pl_ibch_0037	27923	200805_NB552014_0027_AHFV7NAFX2	SARS_3	NextSeq 550 (Illumina)	Paired-end	7497434	103068	6193	96875	0.939913	0.0137471	29903	72	0.00240779	31,12	20B
covid_hub_pl_ibch_0038	27728	200805_NB552014_0027_AHFV7NAFX2	SARS_3	NextSeq 550 (Illumina)	Paired-end	141658	101252	27209	74043	0.731274	0.714764	29903	66	0.00220714	134.79	20B
covid_hub_pl_ibch_0039	27941	200805_NB552014_0027_AHFV7NAFX2	SARS_3	NextSeq 550 (Illumina)	Paired-end	8599640	39434	993	38441	0.974819	0.00458554	29903	14992	0.501354	5	20B
covid_hub_pl_ibch_0040	21333	200805_NB552014_0027_AHFV7NAFX2	SARS_3	NextSeq 550 (Illumina)	Paired-end	671008	32496	5072	27424	0.843919	0.0484286	29903	131	0.00438083	25.47	20B
covid_hub_pl_ibch_0041	27863	200805_NB552014_0027_AHFV7NAFX2	SARS_3	NextSeq 550 (Illumina)	Paired-end	2732880	194994	29728	165266	0.847544	0.0713511	29903	51	0.00170551	148.45	20B
covid_hub_pl_ibch_0042	27767	200805_NB552014_0027_AHFV7NAFX2	SARS_3	NextSeq 550 (Illumina)	Paired-end	13637372	4424202	259536	4164666	0.941337	0.324417	29903	38	0.00127078	1283.63	20B
covid_hub_pl_ibch_0043	27722	200805_NB552014_0027_AHFV7NAFX2	SARS_3	NextSeq 550 (Illumina)	Paired-end	636720	269822	92531	177291	0.657067	0.423769	29903	47	0.00157175	460.79	20B
covid_hub_pl_ibch_0044	24086	200805_NB552014_0027_AHFV7NAFX2	SARS_3	NextSeq 550 (Illumina)	Paired-end	57418	3726	2955	771	0.206924	0.0648925	29903	821	0.0274554	14.74	20B
covid_hub_pl_ibch_0045	27795	200805_NB552014_0027_AHFV7NAFX2	SARS_3	NextSeq 550 (Illumina)	Paired-end	95428	51784	43457	8327	0.160803	0.54265	29903	52	0.00173896	216.95	20B
covid_hub_pl_ibch_0046	27735	200805_NB552014_0027_AHFV7NAFX2	SARS_3	NextSeq 550 (Illumina)	Paired-end	27289506	24973504	1660036	23313468	0.933528	0.915132	29903	0	0	8175.47	20B
covid_hub_pl_ibch_0047	27697	200805_NB552014_0027_AHFV7NAFX2	SARS_3	NextSeq 550 (Illumina)	Paired-end	47778	32416	24854	7562	0.23328	0.678471	29903	66	0.00220714	124.85	20B
covid_hub_pl_ibch_0048	27592	200805_NB552014_0027_AHFV7NAFX2	SARS_3	NextSeq 550 (Illumina)	Paired-end	20241384	19552156	2993360	16558796	0.846904	0.96595	29903	21	0.000702271	14812.5	20B
covid_hub_pl_ibch_0049	27776	200805_NB552014_0027_AHFV7NAFX2	SARS_3	NextSeq 550 (Illumina)	Paired-end	22474390	14603340	851279	13752061	0.941707	0.649777	29903	25	0.000836037	4185.76	20B
covid_hub_pl_ibch_0050	28001	200805_NB552014_0027_AHFV7NAFX2	SARS_3	NextSeq 550 (Illumina)	Paired-end	9885460	9291616	755601	8536015	0.918679	0.939928	29903	13	0.000434739	3739.79	20B
covid_hub_pl_ibch_0051	20387	200805_NB552014_0027_AHFV7NAFX2	SARS_3	NextSeq 550 (Illumina)	Paired-end	25994182	5395162	2506719	2888443	0.535377	0.207553	29903	18	0.000601946	12474.8	20B
covid_hub_pl_ibch_0052	27862	200918_NB552014_0033_AHGK3MAFX2	SARS_5	NextSeq 550 (Illumina)	Paired-end	34375524	32941986	2854857	30087129	0.913337	0.958298	29902	4	0.00013377	13881.2	20B
covid_hub_pl_ibch_0053	22760	200918_NB552014_0033_AHGK3MAFX2	SARS_5	NextSeq 550 (Illumina)	Paired-end	686852	538314	55168	483146	0.897517	0.783741	29903	46	0.00153831	274.74	20B
covid_hub_pl_ibch_0054	27662	200918_NB552014_0033_AHGK3MAFX2	SARS_5	NextSeq 550 (Illumina)	Paired-end	1057266	441812	65135	376677	0.852573	0.417882	29902	37	0.00123738	314.39	20B
covid_hub_pl_ibch_0055	27741	200918_NB552014_0033_AHGK3MAFX2	SARS_5	NextSeq 550 (Illumina)	Paired-end	14351790	13501642	329872	13171770	0.975568	0.940764	29903	9	0.000300973	1617.65	20B
covid_hub_pl_ibch_0056	27613	200918_NB552014_0033_AHGK3MAFX2	SARS_5	NextSeq 550 (Illumina)	Paired-end	10606042	5369276	64808	5304468	0.98793	0.506247	29903	43	0.00143798	326.73	20B
covid_hub_pl_ibch_0057	21261	200918_NB552014_0033_AHGK3MAFX2	SARS_5	NextSeq 550 (Illumina)	Paired-end	1889284	161758	2751	159007	0.982993	0.0856187	29903	14203	0.474969	14,01	20B
covid_hub_pl_ibch_0058	27727	200918_NB552014_0033_AHGK3MAFX2	SARS_5	NextSeq 550 (Illumina)	Paired-end	12904668	7282150	89469	7192681	0.987714	0.564304	29902	49	0.00163869	449.67	20B
covid_hub_pl_ibch_0059	26296	200918_NB552014_0033_AHGK3MAFX2	SARS_5	NextSeq 550 (Illumina)	Paired-end	10833546	6022330	85364	5936966	0.985825	0.555896	29903	122	0.00407986	433.77	20A
covid_hub_pl_ibch_0060	26173	200918_NB552014_0033_AHGK3MAFX2	SARS_5	NextSeq 550 (Illumina)	Paired-end	4667122	2368252	35180	2333072	0.985145	0.507433	29903	56	0.00187272	176.5	20B
covid_hub_pl_ibch_0061	26171	200918_NB552014_0033_AHGK3MAFX2	SARS_5	NextSeq 550 (Illumina)	Paired-end	5615080	1967274	28013	1939261	0.98576	0.350355	29904	3583	0.119817	143.3	20B
covid_hub_pl_ibch_0062	26834	200918_NB552014_0033_AHGK3MAFX2	SARS_5	NextSeq 550 (Illumina)	Paired-end	4362556	693544	12710	680834	0.981674	0.158977	29903	15399	0.514965	64.57	20B
covid_hub_pl_ibch_0063	20155	201001_NB552014_0036_AHGL3HAFX2	SARS_6	NextSeq 550 (Illumina)	Paired-end	89050	1736	546	1190	0.685484	0.0194947	29903	24672	0.825068	2.79	19A
covid_hub_pl_ibch_0064	27821	201001_NB552014_0036_AHGL3HAFX2	SARS_6	NextSeq 550 (Illumina)	Paired-end	41457278	41298886	4215072	37083814	0.897937	0.996179	29903	0	0	20165.5	20B
covid_hub_pl_ibch_0065	20228	201001_NB552014_0036_AHGL3HAFX2	SARS_6	NextSeq 550 (Illumina)	Paired-end	55300	3712	556	3156	0.850216	0.0671248	29903	23873	0.798348	2.75	19A
covid_hub_pl_ibch_0066	21090	201001_NB552014_0036_AHGL3HAFX2	SARS_6	NextSeq 550 (Illumina)	Paired-end	3042432	719948	14867	705081	0.97935	0.236636	29903	67	0.00224058	71.79	20B
covid_hub_pl_ibch_0067	23174	201001_NB552014_0036_AHGL3HAFX2	SARS_6	NextSeq 550 (Illumina)	Paired-end	3707370	59404	2602	56802	0.956198	0.0160232	29903	1366	0.045681	13,10	20A
covid_hub_pl_ibch_0068	21088	201001_NB552014_0036_AHGL3HAFX2	SARS_6	NextSeq 550 (Illumina)	Paired-end	6707058	2889147	7477	2881670	0.997412	0.430762	29903	56	0.00187272	35.62	20B
covid_hub_pl_ibch_0069	21087	201001_NB552014_0036_AHGL3HAFX2	SARS_6	NextSeq 550 (Illumina)	Paired-end	28167546	24673408	282823	24390585	0.988537	0.875952	29903	30	0.00100324	1403.24	20B
covid_hub_pl_ibch_0070	23040	201001_NB552014_0036_AHGL3HAFX2	SARS_6	NextSeq 550 (Illumina)	Paired-end	860598	89174	4286	84888	0.951937	0.103619	29903	3779	0.126375	21.56	20B
covid_hub_pl_ibch_0071	26221	201001_NB552014_0036_AHGL3HAFX2	SARS_6	NextSeq 550 (Illumina)	Paired-end	2967970	62480	3753	58727	0.939933	0.0210514	29903	440	0.0147142	18.8	20A
covid_hub_pl_ibch_0072	21089	201001_NB552014_0036_AHGL3HAFX2	SARS_6	NextSeq 550 (Illumina)	Paired-end	32353348	30786294	394378	30391916	0.98719	0.951564	29903	32	0.00107013	1961.74	20B
covid_hub_pl_ibch_0073	21679	201001_NB552014_0036_AHGL3HAFX2	SARS_6	NextSeq 550 (Illumina)	Paired-end	2332474	45124	2319	42805	0.948608	0.019346	29903	2977	0.0995552	11.64	19A
covid_hub_pl_ibch_0074	21664	201001_NB552014_0036_AHGL3HAFX2	SARS_6	NextSeq 550 (Illumina)	Paired-end	1186102	97252	6129	91123	0.936978	0.0819929	29903	72	0.00240779	30.46	20B
covid_hub_pl_ibch_0075	27945	201001_NB552014_0036_AHGL3HAFX2	SARS_6	NextSeq 550 (Illumina)	Paired-end	37949612	37753696	2405073	35348623	0.936296	0.994837	29903	1	3.34415e-05	11693	20B
covid_hub_pl_ibch_0076	22816	201001_NB552014_0036_AHGL3HAFX2	SARS_6	NextSeq 550 (Illumina)	Paired-end	2730548	2205194	38185	2167009	0.982684	0.807601	29903	45	0.00150487	187.75	20B
covid_hub_pl_ibch_0077	27875	201001_NB552014_0036_AHGL3HAFX2	SARS_6	NextSeq 550 (Illumina)	Paired-end	1659972	111094	6734	104360	0.939385	0.0669252	29903	129	0.00431395	33.67	20B
covid_hub_pl_ibch_0078	27847	201001_NB552014_0036_AHGL3HAFX2	SARS_6	NextSeq 550 (Illumina)	Paired-end	319936	16328	1611	14717	0.901335	0.0510352	29903	5030	0.168211	7.99	20B
covid_hub_pl_ibch_0079	21520	201001_NB552014_0036_AHGL3HAFX2	SARS_6	NextSeq 550 (Illumina)	Paired-end	4307654	3698018	120025	3577993	0.967543	0.858476	29903	6	0.000200649	587.51	20B
covid_hub_pl_ibch_0080	21681	201001_NB552014_0036_AHGL3HAFX2	SARS_6	NextSeq 550 (Illumina)	Paired-end	9230176	8997436	184399	8813037	0.979505	0.974785	29903	39	0.00130422	908.43	20B
covid_hub_pl_ibch_0081	26883	201001_NB552014_0036_AHGL3HAFX2	SARS_6	NextSeq 550 (Illumina)	Paired-end	24407974	24123590	722758	23400832	0.970039	0.988349	29903	4	0.000133766	3499.08	20B
covid_hub_pl_ibch_0082	23546	201001_NB552014_0036_AHGL3HAFX2	SARS_6	NextSeq 550 (Illumina)	Paired-end	133446	1936	294	1642	0.84814	0.0145077	29903	29311	0.980203	1.47	19A
covid_hub_pl_ibch_0083	23013	201001_NB552014_0036_AHGL3HAFX2	SARS_6	NextSeq 550 (Illumina)	Paired-end	392694	306520	19990	286530	0.934784	0.780557	29903	45	0.00150487	97.47	20B
covid_hub_pl_ibch_0084	24791	200820_NB552014_0028_AHG3LFAFX2	SARS_4	NextSeq 550 (Illumina)	Paired-end	50208766	49083692	1942278	47141414	0.960429	0.977592	29903	0	0	9374.76	20B
covid_hub_pl_ibch_0085	24941	200820_NB552014_0028_AHG3LFAFX2	SARS_4	NextSeq 550 (Illumina)	Paired-end	40781100	36503236	536477	35966759	0.985303	0.895102	29903	6	0.000200649	2700.82	20B
covid_hub_pl_ibch_0086	25178	200820_NB552014_0028_AHG3LFAFX2	SARS_4	NextSeq 550 (Illumina)	Paired-end	4721764	523306	7213	516093	0.986216	0.110828	29903	3799	0.127044	37.44	20B
covid_hub_pl_ibch_0087	25288	200820_NB552014_0028_AHG3LFAFX2	SARS_4	NextSeq 550 (Illumina)	Paired-end	11433534	289564	5797	283767	0.97998	0.0253259	29903	2025	0.067719	29.46	20B
covid_hub_pl_ibch_0088	22083	200820_NB552014_0028_AHG3LFAFX2	SARS_4	NextSeq 550 (Illumina)	Paired-end	10859828	174660	5154	169506	0.970491	0.0160831	29903	472	0.0157844	26.68	20B
covid_hub_pl_ibch_0089	24675	200820_NB552014_0028_AHG3LFAFX2	SARS_4	NextSeq 550 (Illumina)	Paired-end	17025640	180980	5071	175909	0.97198	0.0106299	29903	174	0.00581881	26.32	20B
covid_hub_pl_ibch_0090	26097	200820_NB552014_0028_AHG3LFAFX2	SARS_4	NextSeq 550 (Illumina)	Paired-end	12074258	259834	4774	255060	0.981627	0.0215197	29903	5047	0.168779	25.16	20B
covid_hub_pl_ibch_0091	22766	200820_NB552014_0028_AHG3LFAFX2	SARS_4	NextSeq 550 (Illumina)	Paired-end	3498982	172444	3282	169162	0.980968	0.049284	29903	13600	0.454804	17,01	19A
covid_hub_pl_ibch_0092	26565	200820_NB552014_0028_AHG3LFAFX2	SARS_4	NextSeq 550 (Illumina)	Paired-end	22933480	165782	2872	162910	0.982676	0.00722882	29903	13113	0.438518	14.77	20B
covid_hub_pl_ibch_0093	27668	200820_NB552014_0028_AHG3LFAFX2	SARS_4	NextSeq 550 (Illumina)	Paired-end	4421118	104092	2077	102015	0.980046	0.0235443	29903	17343	0.579975	10.51	20A
covid_hub_pl_ibch_0094	27726	200820_NB552014_0028_AHG3LFAFX2	SARS_4	NextSeq 550 (Illumina)	Paired-end	439110	8904	1098	7806	0.876685	0.0202774	29903	13538	0.45273	5.62	20B
covid_hub_pl_ibch_0095	25851	200820_NB552014_0028_AHG3LFAFX2	SARS_4	NextSeq 550 (Illumina)	Paired-end	6357142	54718	1025	53693	0.981268	0.00860733	29903	24321	0.81333	5.4	20A
covid_hub_pl_ibch_0096	20481	200820_NB552014_0028_AHG3LFAFX2	SARS_4	NextSeq 550 (Illumina)	Paired-end	7128708	42358	651	41707	0.984631	0.00594189	29903	22262	0.744474	3.41	20A
covid_hub_pl_ibch_0097	25823	200820_NB552014_0028_AHG3LFAFX2	SARS_4	NextSeq 550 (Illumina)	Paired-end	12100882	69342	558	68784	0.991953	0.00573033	29903	24455	0.817811	2.87	19A
covid_hub_pl_ibch_0098	24902	200820_NB552014_0028_AHG3LFAFX2	SARS_4	NextSeq 550 (Illumina)	Paired-end	281488	7462	437	7025	0.941437	0.0265091	29903	26323	0.88028	2.2	20B
covid_hub_pl_ibch_0099	26551	200820_NB552014_0028_AHG3LFAFX2	SARS_4	NextSeq 550 (Illumina)	Paired-end	1530144	12806	273	12533	0.978682	0.00836915	29903	27971	0.935391	1.4	20A
covid_hub_pl_ibch_0100	25127	200820_NB552014_0028_AHG3LFAFX2	SARS_4	NextSeq 550 (Illumina)	Paired-end	954	0	0	0	0	0	29903	29903	1	0	-
covid_hub_pl_ibch_0101	21834	201001_NB552014_0036_AHGL3HAFX2	SARS_6	NextSeq 550 (Illumina)	Paired-end	39554020	39220520	644618	38575902	0.983564	0.991568	29903	21	0.000702271	3187.88	20B
covid_hub_pl_ibch_0102	24122	200918_NB552014_0033_AHGK3MAFX2	SARS_5	NextSeq 550 (Illumina)	Paired-end	841090	18748	3210	15538	0.828782	0.0222901	29903	250	0.00836037	16,06	20B
covid_hub_pl_ibch_0103	45156	200918_NB552014_0033_AHGK3MAFX2	SARS_5	NextSeq 550 (Illumina)	Paired-end	320950	119560	13176	106384	0.889796	0.372519	29903	45	0.00150487	63.86	20B
covid_hub_pl_ibch_0104	45431	200918_NB552014_0033_AHGK3MAFX2	SARS_5	NextSeq 550 (Illumina)	Paired-end	9990480	760726	9766	750960	0.987162	0.0761451	29903	3325	0.111193	48.73	20B
covid_hub_pl_ibch_0105	45435	201001_NB552014_0036_AHGL3HAFX2	SARS_6	NextSeq 550 (Illumina)	Paired-end	86014	1892	311	1581	0.835624	0.0219964	29903	29031	0.970839	1.6	19A
covid_hub_pl_ibch_0106	45446	200918_NB552014_0033_AHGK3MAFX2	SARS_5	NextSeq 550 (Illumina)	Paired-end	2883016	376480	6139	370341	0.983694	0.130585	29903	3270	0.109354	30.88	20B
covid_hub_pl_ibch_0107	45448	200918_NB552014_0033_AHGK3MAFX2	SARS_5	NextSeq 550 (Illumina)	Paired-end	14232060	7189838	88898	7100940	0.987636	0.505186	29903	45	0.00150487	447.55	20A
covid_hub_pl_ibch_0108	26294	201001_NB552014_0036_AHGL3HAFX2	SARS_6	NextSeq 550 (Illumina)	Paired-end	122282	6188	2643	3545	0.572883	0.0506043	29903	723	0.0241782	13.48	20B
covid_hub_pl_ibch_0109	45559	201021_NB552014_0039_AHGTYVAFX2	SARS_7	NextSeq 550 (Illumina)	Paired-end	2156640	81386	2536	78850	0.96884	0.0377374	29903	25351	0.847774	12.81	19A
covid_hub_pl_ibch_0110	26823	201021_NB552014_0039_AHGTYVAFX2	SARS_7	NextSeq 550 (Illumina)	Paired-end	8232354	195220	2795	192425	0.985683	0.0237138	29903	26003	0.869578	13.7	19A
covid_hub_pl_ibch_0111	26110	201021_NB552014_0039_AHGTYVAFX2	SARS_7	NextSeq 550 (Illumina)	Paired-end	2701986	63286	1245	62041	0.980327	0.023422	29903	27535	0.920811	6.69	20B
covid_hub_pl_ibch_0112	26285	201021_NB552014_0039_AHGTYVAFX2	SARS_7	NextSeq 550 (Illumina)	Paired-end	4564554	298998	5261	293737	0.982405	0.0655043	29903	20849	0.697221	27,01	19A
covid_hub_pl_ibch_0113	20859	201021_NB552014_0039_AHGTYVAFX2	SARS_7	NextSeq 550 (Illumina)	Paired-end	166402	3000	752	2248	0.749333	0.0180286	29903	18573	0.621108	4,05	20A
covid_hub_pl_ibch_0114	22126	201021_NB552014_0039_AHGTYVAFX2	SARS_7	NextSeq 550 (Illumina)	Paired-end	132960	3954	551	3403	0.860647	0.0297383	29903	25847	0.864361	2.79	19A
covid_hub_pl_ibch_0115	25721	201021_NB552014_0039_AHGTYVAFX2	SARS_7	NextSeq 550 (Illumina)	Paired-end	506606	11908	1684	10224	0.858582	0.0235054	29903	5614	0.18774	8.6	20A
covid_hub_pl_ibch_0116	24420	201021_NB552014_0039_AHGTYVAFX2	SARS_7	NextSeq 550 (Illumina)	Paired-end	444974	7922	1411	6511	0.821888	0.0178033	29903	7614	0.254623	7,11	20A
covid_hub_pl_ibch_0117	27843	201021_NB552014_0039_AHGTYVAFX2	SARS_7	NextSeq 550 (Illumina)	Paired-end	25521440	24996642	666274	24330368	0.973345	0.979437	29903	18	0.000601946	3350.41	20B
covid_hub_pl_ibch_0118	16175	201021_NB552014_0039_AHGTYVAFX2	SARS_7	NextSeq 550 (Illumina)	Paired-end	1025048	136144	11702	124442	0.914047	0.132817	29903	122	0.00407986	58.46	20B
covid_hub_pl_ibch_0119	24792	201021_NB552014_0039_AHGTYVAFX2	SARS_7	NextSeq 550 (Illumina)	Paired-end	20095906	18611512	397128	18214384	0.978662	0.926135	29903	38	0.00127078	2001.7	20B
covid_hub_pl_ibch_0120	24663	201021_NB552014_0039_AHGTYVAFX2	SARS_7	NextSeq 550 (Illumina)	Paired-end	26008206	25471106	703971	24767135	0.972362	0.979349	29903	9	0.000300973	3505.65	20B
covid_hub_pl_ibch_0121	26104	201021_NB552014_0039_AHGTYVAFX2	SARS_7	NextSeq 550 (Illumina)	Paired-end	15608060	13676972	317341	13359631	0.976797	0.876276	29903	37	0.00123733	1599.84	20B
covid_hub_pl_ibch_0122	24779	201021_NB552014_0039_AHGTYVAFX2	SARS_7	NextSeq 550 (Illumina)	Paired-end	731546	493900	58812	435088	0.880923	0.675146	29903	42	0.00140454	279.92	20B
covid_hub_pl_ibch_0123	15869	201021_NB552014_0039_AHGTYVAFX2	SARS_7	NextSeq 550 (Illumina)	Paired-end	11003766	9043404	175476	8867928	0.980596	0.821846	29903	39	0.00130422	890.67	20B
covid_hub_pl_ibch_0124	20370	201021_NB552014_0039_AHGTYVAFX2	SARS_7	NextSeq 550 (Illumina)	Paired-end	1661876	122732	3094	119638	0.974791	0.0738515	29903	11265	0.376718	15.4	20B
covid_hub_pl_ibch_0125	24693	201021_NB552014_0039_AHGTYVAFX2	SARS_7	NextSeq 550 (Illumina)	Paired-end	414592	15346	1096	14250	0.928581	0.0370147	29903	14834	0.496071	5.49	19A
covid_hub_pl_ibch_0126	27959	201021_NB552014_0039_AHGTYVAFX2	SARS_7	NextSeq 550 (Illumina)	Paired-end	701960	194184	6312	187872	0.967495	0.276631	29903	165	0.00551784	31.79	20B
covid_hub_pl_ibch_0127	24713	201021_NB552014_0039_AHGTYVAFX2	SARS_7	NextSeq 550 (Illumina)	Paired-end	7712676	6992420	207488	6784932	0.970327	0.906614	29903	32	0.00107013	1040.76	20B
covid_hub_pl_ibch_0128	24748	201021_NB552014_0039_AHGTYVAFX2	SARS_7	NextSeq 550 (Illumina)	Paired-end	448436	18468	1050	17418	0.943145	0.0411831	29903	14974	0.500752	5.19	19A
covid_hub_pl_ibch_0129	15863	201021_NB552014_0039_AHGTYVAFX2	SARS_7	NextSeq 550 (Illumina)	Paired-end	282560	8954	1521	7433	0.830132	0.0316888	29903	7979	0.266829	7.53	20B
covid_hub_pl_ibch_0130	29218	201021_NB552014_0039_AHGTYVAFX2	SARS_7	NextSeq 550 (Illumina)	Paired-end	5521132	4911154	160656	4750498	0.967288	0.889519	29903	27	0.000902919	798.63	20B
covid_hub_pl_ibch_0131	15296	201214_NB552014_0049_AHJVFHBGXG	SARS_8	NextSeq 550 (Illumina)	Paired-end	1208436	27262	2911	24351	0.893221	0.0225597	29903	1522	0.0508979	14.7	20B
covid_hub_pl_ibch_0132	15640	201214_NB552014_0049_AHJVFHBGXG	SARS_8	NextSeq 550 (Illumina)	Paired-end	305044	19808	6880	12928	0.652666	0.0649349	29903	88	0.00294285	34.68	20B
covid_hub_pl_ibch_0133	15854	201214_NB552014_0049_AHJVFHBGXG	SARS_8	NextSeq 550 (Illumina)	Paired-end	189802	6504	1739	4765	0.732626	0.0342673	29903	4674	0.156305	8.83	20A
covid_hub_pl_ibch_0134	15895	201214_NB552014_0049_AHJVFHBGXG	SARS_8	NextSeq 550 (Illumina)	Paired-end	244220	11444	5764	5680	0.49633	0.0468594	29903	148	0.00494934	29,06	20B
covid_hub_pl_ibch_0135	15900	201214_NB552014_0049_AHJVFHBGXG	SARS_8	NextSeq 550 (Illumina)	Paired-end	69090	4092	2494	1598	0.390518	0.0592271	29903	1138	0.0380564	12.54	20B
covid_hub_pl_ibch_0136	15915	201214_NB552014_0049_AHJVFHBGXG	SARS_8	NextSeq 550 (Illumina)	Paired-end	350878	259618	54754	204864	0.789098	0.73991	29903	68	0.00227402	273.37	20B
covid_hub_pl_ibch_0137	16070	201214_NB552014_0049_AHJVFHBGXG	SARS_8	NextSeq 550 (Illumina)	Paired-end	4166740	2597940	84212	2513728	0.967585	0.623495	29903	50	0.00167207	427.52	20B
covid_hub_pl_ibch_0138	16098	201214_NB552014_0049_AHJVFHBGXG	SARS_8	NextSeq 550 (Illumina)	Paired-end	6506520	6132232	311369	5820863	0.949224	0.942475	29903	34	0.00113701	1543.14	20B
covid_hub_pl_ibch_0139	16113	201214_NB552014_0049_AHJVFHBGXG	SARS_8	NextSeq 550 (Illumina)	Paired-end	3064960	45316	4083	41233	0.909899	0.0147852	29903	478	0.015985	20.34	20B
covid_hub_pl_ibch_0140	16123	201214_NB552014_0049_AHJVFHBGXG	SARS_8	NextSeq 550 (Illumina)	Paired-end	11911352	4611480	270289	4341191	0.941388	0.38715	29903	42	0.00140454	1384.31	19A
covid_hub_pl_ibch_0141	16124	201214_NB552014_0049_AHJVFHBGXG	SARS_8	NextSeq 550 (Illumina)	Paired-end	86332	13586	5603	7983	0.58759	0.157369	29903	215	0.00718991	27.73	20B
covid_hub_pl_ibch_0142	16208	201214_NB552014_0049_AHJVFHBGXG	SARS_8	NextSeq 550 (Illumina)	Paired-end	8630100	299400	513	298887	0.998287	0.0346925	29903	25143	0.840819	2.73	19A
covid_hub_pl_ibch_0143	16574	201214_NB552014_0049_AHJVFHBGXG	SARS_8	NextSeq 550 (Illumina)	Paired-end	47168888	46456970	1929572	44527398	0.958465	0.984907	29903	23	0.000769154	9671.45	19A
covid_hub_pl_ibch_0144	16604	201214_NB552014_0049_AHJVFHBGXG	SARS_8	NextSeq 550 (Illumina)	Paired-end	225232	195036	115476	79560	0.407925	0.865934	29903	44	0.00147142	577.34	20B
covid_hub_pl_ibch_0145	16607	201214_NB552014_0049_AHJVFHBGXG	SARS_8	NextSeq 550 (Illumina)	Paired-end	51854	12806	7388	5418	0.423083	0.246963	29903	102	0.00341103	37.01	20B
covid_hub_pl_ibch_0146	16659	201214_NB552014_0049_AHJVFHBGXG	SARS_8	NextSeq 550 (Illumina)	Paired-end	332170	52256	29508	22748	0.435318	0.157317	29903	77	0.00257499	147.66	20B
covid_hub_pl_ibch_0147	16675	201214_NB552014_0049_AHJVFHBGXG	SARS_8	NextSeq 550 (Illumina)	Paired-end	275448	113430	12426	101004	0.890452	0.411802	29903	159	0.00531719	61.52	20B
covid_hub_pl_ibch_0148	16677	201214_NB552014_0049_AHJVFHBGXG	SARS_8	NextSeq 550 (Illumina)	Paired-end	183434	19616	1442	18174	0.926489	0.106938	29903	13974	0.467311	7.22	19A
covid_hub_pl_ibch_0149	24659	201214_NB552014_0049_AHJVFHBGXG	SARS_8	NextSeq 550 (Illumina)	Paired-end	994986	300238	8537	291701	0.971566	0.301751	29903	625	0.0209009	42.28	20B
covid_hub_pl_ibch_0150	24686	201214_NB552014_0049_AHJVFHBGXG	SARS_8	NextSeq 550 (Illumina)	Paired-end	491154	30090	4541	25549	0.849086	0.0612639	29903	354	0.0118383	22.85	20B
covid_hub_pl_ibch_0151	24688	201214_NB552014_0049_AHJVFHBGXG	SARS_8	NextSeq 550 (Illumina)	Paired-end	2794182	104576	4268	100308	0.959188	0.0374263	29903	5671	0.189647	21.29	20A
covid_hub_pl_ibch_0152	24714	201214_NB552014_0049_AHJVFHBGXG	SARS_8	NextSeq 550 (Illumina)	Paired-end	946724	31290	1118	30172	0.96427	0.0330508	29903	13466	0.450323	5.71	20B
covid_hub_pl_ibch_0153	24730	201214_NB552014_0049_AHJVFHBGXG	SARS_8	NextSeq 550 (Illumina)	Paired-end	519016	22988	12908	10080	0.43849	0.0442915	29903	77	0.00257499	64.8	20B
covid_hub_pl_ibch_0154	24736	201214_NB552014_0049_AHJVFHBGXG	SARS_8	NextSeq 550 (Illumina)	Paired-end	2883902	2721936	202150	2519786	0.925733	0.943838	29903	6	0.000200649	994.75	20B
covid_hub_pl_ibch_0155	24755	201214_NB552014_0049_AHJVFHBGXG	SARS_8	NextSeq 550 (Illumina)	Paired-end	6095678	5538628	251818	5286810	0.954534	0.908616	29903	13	0.000434739	1225.62	20B
covid_hub_pl_ibch_0156	24765	201214_NB552014_0049_AHJVFHBGXG	SARS_8	NextSeq 550 (Illumina)	Paired-end	11800894	11648638	614114	11034524	0.94728	0.987098	29903	21	0.000702271	3041.54	20B
covid_hub_pl_ibch_0157	24774	201214_NB552014_0049_AHJVFHBGXG	SARS_8	NextSeq 550 (Illumina)	Paired-end	8128324	4955618	196698	4758920	0.960308	0.609673	29903	30	0.00100324	986.54	20B
covid_hub_pl_ibch_0158	24777	201214_NB552014_0049_AHJVFHBGXG	SARS_8	NextSeq 550 (Illumina)	Paired-end	273184	130518	85440	45078	0.345378	0.477766	29903	68	0.00227402	427.35	20B
covid_hub_pl_ibch_0159	24784	201214_NB552014_0049_AHJVFHBGXG	SARS_8	NextSeq 550 (Illumina)	Paired-end	3870886	452062	11054	441008	0.975548	0.116785	29903	163	0.00545096	55.14	20A
covid_hub_pl_ibch_0160	24797	201214_NB552014_0049_AHJVFHBGXG	SARS_8	NextSeq 550 (Illumina)	Paired-end	38606354	38361096	2111251	36249845	0.944964	0.993647	29903	14	0.00046818	10420.8	20B
covid_hub_pl_ibch_0161	24806	201214_NB552014_0049_AHJVFHBGXG	SARS_8	NextSeq 550 (Illumina)	Paired-end	2451872	207264	35315	171949	0.829613	0.084533	29903	74	0.00247467	177.06	20B
covid_hub_pl_ibch_0162	24889	201214_NB552014_0049_AHJVFHBGXG	SARS_8	NextSeq 550 (Illumina)	Paired-end	1591192	1505110	112848	1392262	0.925023	0.945901	29903	38	0.00127078	552.94	20B
covid_hub_pl_ibch_0163	27674	201214_NB552014_0049_AHJVFHBGXG	SARS_8	NextSeq 550 (Illumina)	Paired-end	16835076	5669722	97526	5572196	0.982799	0.33678	29903	54	0.00180584	488.86	20B
covid_hub_pl_ibch_0164	27812	201214_NB552014_0049_AHJVFHBGXG	SARS_8	NextSeq 550 (Illumina)	Paired-end	9145654	8763606	253784	8509822	0.971041	0.958226	29903	25	0.000836037	1239.91	20B
covid_hub_pl_ibch_0165	27822	201214_NB552014_0049_AHJVFHBGXG	SARS_8	NextSeq 550 (Illumina)	Paired-end	475334	81900	9786	72114	0.880513	0.1723	29903	66	0.00220714	48.4	20B
covid_hub_pl_ibch_0166	27842	201214_NB552014_0049_AHJVFHBGXG	SARS_8	NextSeq 550 (Illumina)	Paired-end	3579260	220044	4552	215492	0.979313	0.0614775	29902	1266	0.0423383	24.99	20B
covid_hub_pl_ibch_0167	28016	201214_NB552014_0049_AHJVFHBGXG	SARS_8	NextSeq 550 (Illumina)	Paired-end	21742898	21319166	749975	20569191	0.964822	0.980512	29903	5	0.000167207	3697.66	20B
covid_hub_pl_ibch_0168	28047	201214_NB552014_0049_AHJVFHBGXG	SARS_8	NextSeq 550 (Illumina)	Paired-end	41317585	41028048	26255	41001793	0.99936	0.992992	29903	31	0.00103669	135.45	20B
covid_hub_pl_ibch_0169	28071	201214_NB552014_0049_AHJVFHBGXG	SARS_8	NextSeq 550 (Illumina)	Paired-end	3858114	315510	4733	310777	0.984999	0.0817783	29903	4404	0.147276	25.13	20A
covid_hub_pl_ibch_0170	28074	201214_NB552014_0049_AHJVFHBGXG	SARS_8	NextSeq 550 (Illumina)	Paired-end	46488807	46334904	24727	46310177	0.999466	0.996689	29903	34	0.00113701	132.12	20B
covid_hub_pl_ibch_0171	28098	201214_NB552014_0049_AHJVFHBGXG	SARS_8	NextSeq 550 (Illumina)	Paired-end	47802226	47702836	6666098	41036738	0.860258	0.997921	29903	1	3.34415e-05	32765.4	20B
covid_hub_pl_ibch_0172	28100	201214_NB552014_0049_AHJVFHBGXG	SARS_8	NextSeq 550 (Illumina)	Paired-end	40518318	40139536	1700856	38438680	0.957626	0.990652	29903	4	0.000133766	8357.34	20B
covid_hub_pl_ibch_0173	28111	201214_NB552014_0049_AHJVFHBGXG	SARS_8	NextSeq 550 (Illumina)	Paired-end	62237662	61978156	4013113	57965043	0.93525	0.99583	29903	3	0.000100324	19740.2	20B
covid_hub_pl_ibch_0174	28118	201214_NB552014_0049_AHJVFHBGXG	SARS_8	NextSeq 550 (Illumina)	Paired-end	4602782	323174	19677	303497	0.939113	0.0702128	29903	137	0.00458148	98.68	20B
covid_hub_pl_ibch_0175	28120	201214_NB552014_0049_AHJVFHBGXG	SARS_8	NextSeq 550 (Illumina)	Paired-end	31749270	30529338	662234	29867104	0.978308	0.961576	29903	4	0.000133766	3243.52	20B
covid_hub_pl_ibch_0176	28148	201214_NB552014_0049_AHJVFHBGXG	SARS_8	NextSeq 550 (Illumina)	Paired-end	4624156	4462740	402714	4060026	0.909761	0.965093	29903	33	0.00110357	1972.99	20B
covid_hub_pl_ibch_0177	28195	201214_NB552014_0049_AHJVFHBGXG	SARS_8	NextSeq 550 (Illumina)	Paired-end	1922562	863656	623290	240366	0.278312	0.449221	29903	34	0.00113701	3105.89	20B
covid_hub_pl_ibch_0178	28197	201214_NB552014_0049_AHJVFHBGXG	SARS_8	NextSeq 550 (Illumina)	Paired-end	2305336	512944	30143	482801	0.941235	0.222503	29903	139	0.00464836	150.23	20B
covid_hub_pl_ibch_0179	28201	201214_NB552014_0049_AHJVFHBGXG	SARS_8	NextSeq 550 (Illumina)	Paired-end	30310658	26499080	609785	25889295	0.976988	0.87425	29903	11	0.000367856	3044.62	20B
covid_hub_pl_ibch_0180	28225	201214_NB552014_0049_AHJVFHBGXG	SARS_8	NextSeq 550 (Illumina)	Paired-end	7228916	6768876	548994	6219882	0.918894	0.936361	29903	6	0.000200649	2676.38	20B
covid_hub_pl_ibch_0181	28241	201214_NB552014_0049_AHJVFHBGXG	SARS_8	NextSeq 550 (Illumina)	Paired-end	17623342	14821224	735272	14085952	0.950391	0.841	29903	6	0.000200649	3666.25	20B
covid_hub_pl_ibch_0182	28242	201214_NB552014_0049_AHJVFHBGXG	SARS_8	NextSeq 550 (Illumina)	Paired-end	47854598	47031980	2408706	44623274	0.948786	0.98281	29903	6	0.000200649	11924	20B
covid_hub_pl_ibch_0183	28246	201214_NB552014_0049_AHJVFHBGXG	SARS_8	NextSeq 550 (Illumina)	Paired-end	14687790	849508	22870	826638	0.973079	0.0578377	29903	1121	0.0374879	114.32	20B
covid_hub_pl_ibch_0184	28247	201214_NB552014_0049_AHJVFHBGXG	SARS_8	NextSeq 550 (Illumina)	Paired-end	9593330	9449830	780368	8669462	0.91742	0.985042	29903	5	0.000167207	3856.27	20B
covid_hub_pl_ibch_0185	28250	201214_NB552014_0049_AHJVFHBGXG	SARS_8	NextSeq 550 (Illumina)	Paired-end	57249616	57060792	3622703	53438089	0.936512	0.996702	29903	3	0.000100324	17521.9	20B
covid_hub_pl_ibch_0186	28276	201214_NB552014_0049_AHJVFHBGXG	SARS_8	NextSeq 550 (Illumina)	Paired-end	2050654	1888908	683147	1205761	0.638338	0.921125	29903	29	0.000969802	3400.32	20B
covid_hub_pl_ibch_0187	28290	201214_NB552014_0049_AHJVFHBGXG	SARS_8	NextSeq 550 (Illumina)	Paired-end	91138570	90903396	4880923	86022473	0.946306	0.99742	29903	0	0	23971	20B
covid_hub_pl_ibch_0188	28298	201214_NB552014_0049_AHJVFHBGXG	SARS_8	NextSeq 550 (Illumina)	Paired-end	30447572	28541598	684864	27856734	0.976005	0.937401	29903	6	0.000200649	3357.17	20B
covid_hub_pl_ibch_0189	29002	201214_NB552014_0049_AHJVFHBGXG	SARS_8	NextSeq 550 (Illumina)	Paired-end	41453164	41195788	2050951	39144837	0.950215	0.993791	29903	10	0.000334415	10123.4	20B
covid_hub_pl_ibch_0190	29161	201214_NB552014_0049_AHJVFHBGXG	SARS_8	NextSeq 550 (Illumina)	Paired-end	2721162	259170	6617	252553	0.974468	0.0952424	29903	564	0.018861	34.31	20B
covid_hub_pl_ibch_0191	29221	201214_NB552014_0049_AHJVFHBGXG	SARS_8	NextSeq 550 (Illumina)	Paired-end	2343576	1090136	54885	1035251	0.949653	0.465159	29903	38	0.00127078	273.42	20B
covid_hub_pl_ibch_0192	29253	201214_NB552014_0049_AHJVFHBGXG	SARS_8	NextSeq 550 (Illumina)	Paired-end	539500	420468	75361	345107	0.820769	0.779366	29903	46	0.00153831	375.96	20B
covid_hub_pl_ibch_0193	29257	201214_NB552014_0049_AHJVFHBGXG	SARS_8	NextSeq 550 (Illumina)	Paired-end	14469866	14323428	459082	13864346	0.967949	0.98988	29903	33	0.00110357	2276.44	20B
covid_hub_pl_ibch_0194	29304	201214_NB552014_0049_AHJVFHBGXG	SARS_8	NextSeq 550 (Illumina)	Paired-end	58102644	57425814	1522203	55903611	0.973493	0.988351	29903	5	0.000167207	7392.47	20B
covid_hub_pl_ibch_0195	29308	201214_NB552014_0049_AHJVFHBGXG	SARS_8	NextSeq 550 (Illumina)	Paired-end	620402	31236	2404	28832	0.923038	0.050348	29903	3975	0.13293	12.32	20A
covid_hub_pl_ibch_0196	29332	201214_NB552014_0049_AHJVFHBGXG	SARS_8	NextSeq 550 (Illumina)	Paired-end	447736	226888	11246	215642	0.950434	0.506745	29903	93	0.00311006	54.89	20B
covid_hub_pl_ibch_0197	31335	201214_NB552014_0049_AHJVFHBGXG	SARS_8	NextSeq 550 (Illumina)	Paired-end	167928	25998	20597	5401	0.207747	0.154816	29903	88	0.00294285	103.05	20B
covid_hub_pl_ibch_0198	31456	201214_NB552014_0049_AHJVFHBGXG	SARS_8	NextSeq 550 (Illumina)	Paired-end	391658	10484	208	10276	0.98016	0.0267683	29903	28902	0.966525	1.14	19A
covid_hub_pl_ibch_0199	15907	210126_NB552014_0054_AHNMH7BGXG	SARS_9	NextSeq 550 (Illumina)	Paired-end	1790254	534364	30400	503964	0.94311	0.298485	29903	149	0.00498278	152.5	20B
covid_hub_pl_ibch_0200	16628	210126_NB552014_0054_AHNMH7BGXG	SARS_9	NextSeq 550 (Illumina)	Paired-end	169988	9812	2450	7362	0.750306	0.0577217	29903	1431	0.0478547	16407	20B
covid_hub_pl_ibch_0201	19194	210126_NB552014_0054_AHNMH7BGXG	SARS_9	NextSeq 550 (Illumina)	Paired-end	4590406	4459142	412541	4046601	0.907484	0.971405	29903	6	0.000200649	2060.12	20B
covid_hub_pl_ibch_0202	24742	210126_NB552014_0054_AHNMH7BGXG	SARS_9	NextSeq 550 (Illumina)	Paired-end	5892726	5167904	250088	4917816	0.951607	0.876997	29903	26	0.000869478	1247.5	20B
covid_hub_pl_ibch_0203	24744	210126_NB552014_0054_AHNMH7BGXG	SARS_9	NextSeq 550 (Illumina)	Paired-end	52492996	51730596	1946337	49784259	0.962376	0.985476	29903	15	0.000501622	9705.66	20B
covid_hub_pl_ibch_0204	24790	210126_NB552014_0054_AHNMH7BGXG	SARS_9	NextSeq 550 (Illumina)	Paired-end	608200	448072	47714	400358	0.893513	0.736718	29903	45	0.00150487	237.53	20B
covid_hub_pl_ibch_0205	24825	210126_NB552014_0054_AHNMH7BGXG	SARS_9	NextSeq 550 (Illumina)	Paired-end	17830998	16560040	406750	16153290	0.975438	0.928722	29903	32	0.00107013	2036.98	19A
covid_hub_pl_ibch_0206	24835	210126_NB552014_0054_AHNMH7BGXG	SARS_9	NextSeq 550 (Illumina)	Paired-end	95242702	95012084	4169937	90842147	0.956112	0.997579	29903	0	0	20712.4	20B
covid_hub_pl_ibch_0207	24840	210126_NB552014_0054_AHNMH7BGXG	SARS_9	NextSeq 550 (Illumina)	Paired-end	2737456	1247968	57717	1190251	0.953751	0.455886	29903	45	0.00150487	287.35	20B
covid_hub_pl_ibch_0208	24853	210126_NB552014_0054_AHNMH7BGXG	SARS_9	NextSeq 550 (Illumina)	Paired-end	41370016	40789212	1969779	38819433	0.951708	0.985961	29903	12	0.000401298	9802.83	20B
covid_hub_pl_ibch_0209	24871	210126_NB552014_0054_AHNMH7BGXG	SARS_9	NextSeq 550 (Illumina)	Paired-end	1442300	131090	54951	76139	0.580815	0.0908896	29903	65	0.00217369	275.48	20B
covid_hub_pl_ibch_0210	24883	210126_NB552014_0054_AHNMH7BGXG	SARS_9	NextSeq 550 (Illumina)	Paired-end	191382	35416	23573	11843	0.334397	0.185054	29903	78	0.00260843	118.31	20B
covid_hub_pl_ibch_0211	24885	210126_NB552014_0054_AHNMH7BGXG	SARS_9	NextSeq 550 (Illumina)	Paired-end	417582	194692	28253	166439	0.854884	0.466237	29903	88	0.00294285	142.36	20B
covid_hub_pl_ibch_0212	24888	210126_NB552014_0054_AHNMH7BGXG	SARS_9	NextSeq 550 (Illumina)	Paired-end	289480	75074	13692	61382	0.81762	0.259341	29903	39	0.00130422	68.38	20B
covid_hub_pl_ibch_0213	24890	210126_NB552014_0054_AHNMH7BGXG	SARS_9	NextSeq 550 (Illumina)	Paired-end	26674878	25290772	1159428	24131344	0.954156	0.948112	29903	5	0.000167207	5774.91	20B
covid_hub_pl_ibch_0214	24911	210126_NB552014_0054_AHNMH7BGXG	SARS_9	NextSeq 550 (Illumina)	Paired-end	3554880	2807756	84634	2723122	0.969857	0.789831	29903	41	0.0013711	424.01	20B
covid_hub_pl_ibch_0215	24913	210126_NB552014_0054_AHNMH7BGXG	SARS_9	NextSeq 550 (Illumina)	Paired-end	607240	146860	7672	139188	0.94776	0.241848	29903	160	0.00535063	38.52	20B
covid_hub_pl_ibch_0216	24920	210126_NB552014_0054_AHNMH7BGXG	SARS_9	NextSeq 550 (Illumina)	Paired-end	322552	36358	15653	20705	0.569476	0.11272	29903	121	0.00404642	79.75	20B
covid_hub_pl_ibch_0217	24925	210126_NB552014_0054_AHNMH7BGXG	SARS_9	NextSeq 550 (Illumina)	Paired-end	352804	29342	4414	24928	0.849567	0.083168	29903	343	0.0114704	22.28	20B
covid_hub_pl_ibch_0218	24931	210126_NB552014_0054_AHNMH7BGXG	SARS_9	NextSeq 550 (Illumina)	Paired-end	4478682	3753350	131373	3621977	0.964998	0.838048	29903	21	0.000702271	658.24	20B
covid_hub_pl_ibch_0219	24954	210126_NB552014_0054_AHNMH7BGXG	SARS_9	NextSeq 550 (Illumina)	Paired-end	3762654	1911028	69107	1841921	0.963838	0.507894	29903	88	0.00294285	351.66	20B
covid_hub_pl_ibch_0220	24968	210126_NB552014_0054_AHNMH7BGXG	SARS_9	NextSeq 550 (Illumina)	Paired-end	53220266	53093822	3475499	49618323	0.93454	0.997624	29903	0	0	17305.5	20B
covid_hub_pl_ibch_0221	24980	210126_NB552014_0054_AHNMH7BGXG	SARS_9	NextSeq 550 (Illumina)	Paired-end	102159050	101785374	5074843	96710531	0.950142	0.996342	29903	0	0	25002.1	20B
covid_hub_pl_ibch_0222	28079	210126_NB552014_0054_AHNMH7BGXG	SARS_9	NextSeq 550 (Illumina)	Paired-end	2434896	2004344	83402	1920942	0.958389	0.823174	29901	39	0.0013043	408.12	20B
covid_hub_pl_ibch_0223	28110	210126_NB552014_0054_AHNMH7BGXG	SARS_9	NextSeq 550 (Illumina)	Paired-end	439602	157174	12091	145083	0.923073	0.357537	29903	90	0.00300973	60.14	20B
covid_hub_pl_ibch_0224	28292	210126_NB552014_0054_AHNMH7BGXG	SARS_9	NextSeq 550 (Illumina)	Paired-end	43884062	40740498	1158585	39581913	0.971562	0.928367	29903	6	0.000200649	5813.77	19A
covid_hub_pl_ibch_0225	29159	210126_NB552014_0054_AHNMH7BGXG	SARS_9	NextSeq 550 (Illumina)	Paired-end	1555538	639914	31229	608685	0.951198	0.411378	29904	340	0.0113697	159.14	20A
covid_hub_pl_ibch_0226	29210	210126_NB552014_0054_AHNMH7BGXG	SARS_9	NextSeq 550 (Illumina)	Paired-end	2330618	616970	45751	571219	0.925846	0.264724	29903	43	0.00143798	224.86	20B
covid_hub_pl_ibch_0227	29238	210126_NB552014_0054_AHNMH7BGXG	SARS_9	NextSeq 550 (Illumina)	Paired-end	6246236	101150	587	100563	0.994197	0.0161938	29903	23630	0.790222	2.99	19A
covid_hub_pl_ibch_0228	29254	210126_NB552014_0054_AHNMH7BGXG	SARS_9	NextSeq 550 (Illumina)	Paired-end	457074	350446	20697	329749	0.940941	0.766716	29903	72	0.00240779	103.02	20B
covid_hub_pl_ibch_0229	29283	210126_NB552014_0054_AHNMH7BGXG	SARS_9	NextSeq 550 (Illumina)	Paired-end	4287318	4109906	253908	3855998	0.93822	0.958619	29903	25	0.000836037	1270.1	20B
covid_hub_pl_ibch_0230	29334	210126_NB552014_0054_AHNMH7BGXG	SARS_9	NextSeq 550 (Illumina)	Paired-end	8409776	5547868	183689	5364179	0.96689	0.659693	29903	56	0.00187272	921.42	20B
covid_hub_pl_ibch_0231	29733	210126_NB552014_0054_AHNMH7BGXG	SARS_9	NextSeq 550 (Illumina)	Paired-end	7386252	6973698	246305	6727393	0.964681	0.944146	29903	24	0.000802595	1235.27	20B
covid_hub_pl_ibch_0232	29827	210126_NB552014_0054_AHNMH7BGXG	SARS_9	NextSeq 550 (Illumina)	Paired-end	7429514	6413144	416604	5996540	0.935039	0.863198	29903	6	0.000200649	2091.36	20B
covid_hub_pl_ibch_0233	30766	210126_NB552014_0054_AHNMH7BGXG	SARS_9	NextSeq 550 (Illumina)	Paired-end	4260378	4073318	215759	3857559	0.947031	0.956093	29903	18	0.000601946	1081.45	20B
covid_hub_pl_ibch_0234	30778	210126_NB552014_0054_AHNMH7BGXG	SARS_9	NextSeq 550 (Illumina)	Paired-end	2561998	2333770	129457	2204313	0.944529	0.910918	29903	33	0.00110357	647.64	20B
covid_hub_pl_ibch_0235	30809	210126_NB552014_0054_AHNMH7BGXG	SARS_9	NextSeq 550 (Illumina)	Paired-end	1562068	735238	29190	706048	0.960299	0.470682	29903	117	0.00391265	146.41	20B
covid_hub_pl_ibch_0236	30820	210126_NB552014_0054_AHNMH7BGXG	SARS_9	NextSeq 550 (Illumina)	Paired-end	949878	720372	46874	673498	0.934931	0.758384	29903	39	0.00130422	232.5	20A
covid_hub_pl_ibch_0237	30822	210126_NB552014_0054_AHNMH7BGXG	SARS_9	NextSeq 550 (Illumina)	Paired-end	3457452	3148918	192179	2956739	0.93897	0.910763	29903	7	0.00023409	959.32	20B
covid_hub_pl_ibch_0238	30913	210126_NB552014_0054_AHNMH7BGXG	SARS_9	NextSeq 550 (Illumina)	Paired-end	424858	318982	13142	305840	0.9588	0.750797	29903	113	0.00377889	65.75	20B
covid_hub_pl_ibch_0239	30919	210126_NB552014_0054_AHNMH7BGXG	SARS_9	NextSeq 550 (Illumina)	Paired-end	17777020	17612080	1080013	16532067	0.938678	0.990722	29903	6	0.000200649	5377.51	20B
covid_hub_pl_ibch_0240	31326	210126_NB552014_0054_AHNMH7BGXG	SARS_9	NextSeq 550 (Illumina)	Paired-end	19748014	17358612	948706	16409906	0.945347	0.879005	29903	3	0.000100324	4783.36	19A
covid_hub_pl_ibch_0241	31395	210126_NB552014_0054_AHNMH7BGXG	SARS_9	NextSeq 550 (Illumina)	Paired-end	40978992	40665682	3152553	37513129	0.922476	0.992354	29903	0	0	15745	20B
covid_hub_pl_ibch_0242	31396	210126_NB552014_0054_AHNMH7BGXG	SARS_9	NextSeq 550 (Illumina)	Paired-end	1299004	744946	79522	665424	0.893251	0.573475	29903	35	0.00117045	385.27	20B
covid_hub_pl_ibch_0243	31510	210126_NB552014_0054_AHNMH7BGXG	SARS_9	NextSeq 550 (Illumina)	Paired-end	5457466	1245404	72334	1173070	0.941919	0.228202	29903	86	0.00287597	364.32	20B
covid_hub_pl_ibch_0244	31527	210126_NB552014_0054_AHNMH7BGXG	SARS_9	NextSeq 550 (Illumina)	Paired-end	14396058	12145954	383772	11762182	0.968403	0.8437	29903	6	0.000200649	1926.78	20B
covid_hub_pl_ibch_0245	31535	210126_NB552014_0054_AHNMH7BGXG	SARS_9	NextSeq 550 (Illumina)	Paired-end	170612	28910	5092	23818	0.823867	0.169449	29903	221	0.00739056	25.55	20B
covid_hub_pl_ibch_0246	46398	210126_NB552014_0054_AHNMH7BGXG	SARS_9	NextSeq 550 (Illumina)	Paired-end	1537396	368010	11849	356161	0.967803	0.239372	29903	45	0.00150487	58.84	20B
covid_hub_pl_ibch_0247	46401	210126_NB552014_0054_AHNMH7BGXG	SARS_9	NextSeq 550 (Illumina)	Paired-end	9630780	8833798	350454	8483344	0.960328	0.917246	29903	25	0.000836037	1655.5	20B
covid_hub_pl_ibch_0248	46670	210126_NB552014_0054_AHNMH7BGXG	SARS_9	NextSeq 550 (Illumina)	Paired-end	4664174	4206210	175657	4030553	0.958239	0.901812	29903	23	0.000769154	835.42	20B
covid_hub_pl_ibch_0249	46671	210126_NB552014_0054_AHNMH7BGXG	SARS_9	NextSeq 550 (Illumina)	Paired-end	469610	27866	7980	19886	0.71363	0.0593386	29903	163	0.00545096	39.98	20B
covid_hub_pl_ibch_0250	46735	210126_NB552014_0054_AHNMH7BGXG	SARS_9	NextSeq 550 (Illumina)	Paired-end	299016	129540	11877	117663	0.908314	0.433221	29903	127	0.00424707	55.95	20B
covid_hub_pl_ibch_0251	46819	210126_NB552014_0054_AHNMH7BGXG	SARS_9	NextSeq 550 (Illumina)	Paired-end	729750	405930	66832	339098	0.835361	0.556259	29903	61	0.00203993	333.07	20A
covid_hub_pl_ibch_0252	46820	210126_NB552014_0054_AHNMH7BGXG	SARS_9	NextSeq 550 (Illumina)	Paired-end	875036	349770	19077	330693	0.945458	0.399721	29903	44	0.00147142	93.36	20A
covid_hub_pl_ibch_0253	46854	210126_NB552014_0054_AHNMH7BGXG	SARS_9	NextSeq 550 (Illumina)	Paired-end	14745032	14467692	512980	13954712	0.964543	0.981191	29903	31	0.00103669	2523.52	20B
covid_hub_pl_ibch_0254	47084	210126_NB552014_0054_AHNMH7BGXG	SARS_9	NextSeq 550 (Illumina)	Paired-end	894028	785528	91066	694462	0.88407	0.878639	29903	39	0.00130422	434.7	20B
covid_hub_pl_ibch_0255	47085	210126_NB552014_0054_AHNMH7BGXG	SARS_9	NextSeq 550 (Illumina)	Paired-end	46290844	45711030	1882421	43828609	0.958819	0.987475	29903	4	0.000133766	9198.82	20B
covid_hub_pl_ibch_0256	47091	210126_NB552014_0054_AHNMH7BGXG	SARS_9	NextSeq 550 (Illumina)	Paired-end	10818572	10124356	326948	9797408	0.967707	0.935831	29903	32	0.00107013	1589.71	20B
covid_hub_pl_ibch_0257	47127	210126_NB552014_0054_AHNMH7BGXG	SARS_9	NextSeq 550 (Illumina)	Paired-end	1611706	228024	17445	210579	0.923495	0.14148	29903	65	0.00217369	84.54	20B
covid_hub_pl_ibch_0258	47148	210126_NB552014_0054_AHNMH7BGXG	SARS_9	NextSeq 550 (Illumina)	Paired-end	91478	8218	2171	6047	0.735824	0.0898358	29903	3003	0.100425	28034	20B
covid_hub_pl_ibch_0259	47551	210126_NB552014_0054_AHNMH7BGXG	SARS_9	NextSeq 550 (Illumina)	Paired-end	4254210	3759214	149371	3609843	0.960265	0.883646	29903	38	0.00127078	724.3	20B
covid_hub_pl_ibch_0260	47552	210126_NB552014_0054_AHNMH7BGXG	SARS_9	NextSeq 550 (Illumina)	Paired-end	886302	70548	5234	65314	0.925809	0.0795982	29903	642	0.0214694	24.84	20B
covid_hub_pl_ibch_0261	47905	210126_NB552014_0054_AHNMH7BGXG	SARS_9	NextSeq 550 (Illumina)	Paired-end	4453760	4238456	220632	4017824	0.947945	0.951658	29903	25	0.000836037	3540.29	20B
covid_hub_pl_ibch_0262	47937	210126_NB552014_0054_AHNMH7BGXG	SARS_9	NextSeq 550 (Illumina)	Paired-end	1653624	782868	22369	760499	0.971427	0.473426	29903	93	0.00311006	111.22	20B
covid_hub_pl_ibch_0263	49983	210126_NB552014_0054_AHNMH7BGXG	SARS_9	NextSeq 550 (Illumina)	Paired-end	59727436	57850584	2298713	55551871	0.960265	0.968576	29903	0	0	11412.6	20B
covid_hub_pl_ibch_0264	49991	210126_NB552014_0054_AHNMH7BGXG	SARS_9	NextSeq 550 (Illumina)	Paired-end	1462336	339894	32059	307835	0.905679	0.232432	29903	65	0.00217369	159.58	20B
covid_hub_pl_ibch_0265	49992	210126_NB552014_0054_AHNMH7BGXG	SARS_9	NextSeq 550 (Illumina)	Paired-end	21446472	20513780	529451	19984329	0.97419	0.956511	29903	3	0.000100324	2612.18	20B
covid_hub_pl_ibch_0266	49995	210126_NB552014_0054_AHNMH7BGXG	SARS_9	NextSeq 550 (Illumina)	Paired-end	11472438	11131126	861959	10269167	0.922563	0.970249	29903	0	0	4066.12	20B
covid_hub_pl_ibch_0267	49997	210126_NB552014_0054_AHNMH7BGXG	SARS_9	NextSeq 550 (Illumina)	Paired-end	65044298	64228084	1741679	62486405	0.972883	0.987451	29903	4	0.000133766	8628.31	20B
covid_hub_pl_ibch_0268	49999	210126_NB552014_0054_AHNMH7BGXG	SARS_9	NextSeq 550 (Illumina)	Paired-end	1692000	722868	20371	702497	0.971819	0.427227	29903	8	0.000267532	99.17	20B
covid_hub_pl_ibch_0269	50004	210126_NB552014_0054_AHNMH7BGXG	SARS_9	NextSeq 550 (Illumina)	Paired-end	8091662	4594652	397411	4197241	0.913506	0.567825	29903	33	0.00110357	1960.08	20A
covid_hub_pl_ibch_0270	50015	210126_NB552014_0054_AHNMH7BGXG	SARS_9	NextSeq 550 (Illumina)	Paired-end	52777864	52245924	3648788	48597136	0.930161	0.989921	29903	0	0	17792.9	20A
covid_hub_pl_ibch_0271	50016	210126_NB552014_0054_AHNMH7BGXG	SARS_9	NextSeq 550 (Illumina)	Paired-end	37091458	36165746	968383	35197363	0.973224	0.975042	29903	29	0.000969802	4837.76	20A
covid_hub_pl_ibch_0272	50018	210126_NB552014_0054_AHNMH7BGXG	SARS_9	NextSeq 550 (Illumina)	Paired-end	11047894	9155464	659044	8496420	0.928016	0.828707	29903	6	0.000200649	3162.61	20B
covid_hub_pl_ibch_0273	60007	210126_NB552014_0054_AHNMH7BGXG	SARS_9	NextSeq 550 (Illumina)	Paired-end	118022	113770	86579	27191	0.239	0.963973	29903	57	0.00190616	433.67	20B
covid_hub_pl_ibch_0274	60008	210126_NB552014_0054_AHNMH7BGXG	SARS_9	NextSeq 550 (Illumina)	Paired-end	48139078	47056800	1058023	45998777	0.977516	0.977518	29903	5	0.000167207	5258.95	20B
covid_hub_pl_ibch_0275	60011	210126_NB552014_0054_AHNMH7BGXG	SARS_9	NextSeq 550 (Illumina)	Paired-end	26088472	24813990	724203	24089787	0.970815	0.951148	29903	6	0.000200649	3615.35	20B
covid_hub_pl_ibch_0276	SARS-AMS	210126_NB552014_0054_AHNMH7BGXG	SARS_9	NextSeq 550 (Illumina)	Paired-end	779088	673374	21960	651414	0.967388	0.864311	29903	67	0.00224058	102.89	20E (EU1)
covid_hub_pl_ibch_0277	SARS-EB	210126_NB552014_0054_AHNMH7BGXG	SARS_9	NextSeq 550 (Illumina)	Paired-end	16606	7400	4946	2454	0.331622	0.445622	29903	145	0.00484901	24.78	20A
covid_hub_pl_ibch_0278	SARS-EdK	210126_NB552014_0054_AHNMH7BGXG	SARS_9	NextSeq 550 (Illumina)	Paired-end	4400	3656	2370	1286	0.351751	0.830909	29903	1363	0.0455807	33178	20A
covid_hub_pl_ibch_0279	SARS-JL53	210126_NB552014_0054_AHNMH7BGXG	SARS_9	NextSeq 550 (Illumina)	Paired-end	1374276	314952	24738	290214	0.921455	0.229177	29903	22	0.000735712	119.89	20A
covid_hub_pl_ibch_0280	SARS-LH	210126_NB552014_0054_AHNMH7BGXG	SARS_9	NextSeq 550 (Illumina)	Paired-end	30408	19070	13419	5651	0.296329	0.627138	29903	101	0.00337759	67.12	20B
covid_hub_pl_ibch_0281	SARS-MH35	210126_NB552014_0054_AHNMH7BGXG	SARS_9	NextSeq 550 (Illumina)	Paired-end	54072	48552	37792	10760	0.221618	0.897914	29903	68	0.00227402	188.54	20B
covid_hub_pl_ibch_0282	VIM-important	210126_NB552014_0054_AHNMH7BGXG	SARS_9	NextSeq 550 (Illumina)	Paired-end	1009438	53424	14019	39405	0.73759	0.0529245	29903	146	0.00488245	70.48	20A
covid_hub_pl_ibch_0283	4G	210217_NB552014_0056_AHNMHWBGXG	SARS_10	NextSeq 550 (Illumina)	Paired-end	127256	77670	24760	52910	0.681215	0.610345	29903	82	0.0027422	121.76	20A
covid_hub_pl_ibch_0284	5G	210217_NB552014_0056_AHNMHWBGXG	SARS_10	NextSeq 550 (Illumina)	Paired-end	39176986	39075186	5785355	33289831	0.851943	0.997402	29903	0	0	28875.6	20A
covid_hub_pl_ibch_0285	6G	210217_NB552014_0056_AHNMHWBGXG	SARS_10	NextSeq 550 (Illumina)	Paired-end	8609246	8553262	1540821	7012441	0.819856	0.993497	29903	12	0.000401298	7693.35	20A
covid_hub_pl_ibch_0286	7G	210217_NB552014_0056_AHNMHWBGXG	SARS_10	NextSeq 550 (Illumina)	Paired-end	226300	182402	28696	153706	0.842677	0.806019	29903	77	0.00257499	143.24	20B
covid_hub_pl_ibch_0287	8G	210217_NB552014_0056_AHNMHWBGXG	SARS_10	NextSeq 550 (Illumina)	Paired-end	37016	3492	1641	1851	0.530069	0.0943376	29903	6273	0.209778	8.34	20A
covid_hub_pl_ibch_0288	9G	210217_NB552014_0056_AHNMHWBGXG	SARS_10	NextSeq 550 (Illumina)	Paired-end	103200	8974	4336	4638	0.516826	0.0869574	29903	204	0.00682206	21.81	20A
covid_hub_pl_ibch_0289	10G	210217_NB552014_0056_AHNMHWBGXG	SARS_10	NextSeq 550 (Illumina)	Paired-end	6774572	6707564	1749676	4957888	0.739149	0.990109	29903	25	0.000836037	8767.24	20A
covid_hub_pl_ibch_0290	11G	210217_NB552014_0056_AHNMHWBGXG	SARS_10	NextSeq 550 (Illumina)	Paired-end	116710	30350	9013	21337	0.703031	0.260046	29903	93	0.00311006	44.84	20A
covid_hub_pl_ibch_0291	12G	210217_NB552014_0056_AHNMHWBGXG	SARS_10	NextSeq 550 (Illumina)	Paired-end	27920	10180	6414	3766	0.369941	0.364613	29903	155	0.00518343	32.1	20A
covid_hub_pl_ibch_0292	13G	210217_NB552014_0056_AHNMHWBGXG	SARS_10	NextSeq 550 (Illumina)	Paired-end	51832654	100796	3511	97285	0.965167	0.00194464	29903	281	0.00939705	18.4	20A
covid_hub_pl_ibch_0293	14G	210217_NB552014_0056_AHNMHWBGXG	SARS_10	NextSeq 550 (Illumina)	Paired-end	75412930	576232	3202	573030	0.994443	0.00764102	29903	257	0.00859446	17.11	20A
covid_hub_pl_ibch_0294	15G	210217_NB552014_0056_AHNMHWBGXG	SARS_10	NextSeq 550 (Illumina)	Paired-end	102106	53944	27144	26800	0.496812	0.528314	29897	72	0.00240827	136.38	20A
covid_hub_pl_ibch_0295	16G	210217_NB552014_0056_AHNMHWBGXG	SARS_10	NextSeq 550 (Illumina)	Paired-end	80596	17042	6847	10195	0.598228	0.21145	29903	141	0.00471525	34.37	20B
covid_hub_pl_ibch_0296	17G	210217_NB552014_0056_AHNMHWBGXG	SARS_10	NextSeq 550 (Illumina)	Paired-end	89864	1962	1009	953	0.485729	0.021833	29903	14259	0.476842	5.13	20A
covid_hub_pl_ibch_0297	18G	210217_NB552014_0056_AHNMHWBGXG	SARS_10	NextSeq 550 (Illumina)	Paired-end	70046	1038	331	707	0.681118	0.0148188	29903	28046	0.937899	1.73	19A
covid_hub_pl_ibch_0298	19G	210217_NB552014_0056_AHNMHWBGXG	SARS_10	NextSeq 550 (Illumina)	Paired-end	118192219	4659818	25809	4634009	0.994461	0.0394258	29903	45	0.00150487	131.683	20A
covid_hub_pl_ibch_0299	20G	210217_NB552014_0056_AHNMHWBGXG	SARS_10	NextSeq 550 (Illumina)	Paired-end	92644	12626	6234	6392	0.506257	0.136285	29903	167	0.00558472	31.26	20A
covid_hub_pl_ibch_0300	21G	210217_NB552014_0056_AHNMHWBGXG	SARS_10	NextSeq 550 (Illumina)	Paired-end	708518	206608	44767	161841	0.783324	0.291606	29897	67	0.00224103	223.72	20A
covid_hub_pl_ibch_0301	22G	210217_NB552014_0056_AHNMHWBGXG	SARS_10	NextSeq 550 (Illumina)	Paired-end	20942360	19521640	489151	19032489	0.974943	0.93216	29903	33	0.00110357	2462.31	20B
covid_hub_pl_ibch_0302	23G	210217_NB552014_0056_AHNMHWBGXG	SARS_10	NextSeq 550 (Illumina)	Paired-end	4652138	3597250	73797	3523453	0.979485	0.773247	29903	47	0.00157175	370.71	20A
covid_hub_pl_ibch_0303	24G	210217_NB552014_0056_AHNMHWBGXG	SARS_10	NextSeq 550 (Illumina)	Paired-end	1886598	904012	39595	864417	0.956201	0.479176	29903	46	0.00153831	198.84	20A
covid_hub_pl_ibch_0304	25G	210217_NB552014_0056_AHNMHWBGXG	SARS_10	NextSeq 550 (Illumina)	Paired-end	3323014	2692274	46980	2645294	0.98255	0.81019	29903	45	0.00150487	235.39	20B
covid_hub_pl_ibch_0305	26G	210217_NB552014_0056_AHNMHWBGXG	SARS_10	NextSeq 550 (Illumina)	Paired-end	949704	39538	1608	37930	0.95933	0.0416319	29903	6815	0.227904	7.85	20A
covid_hub_pl_ibch_0306	27G	210217_NB552014_0056_AHNMHWBGXG	SARS_10	NextSeq 550 (Illumina)	Paired-end	1493786	830112	18596	811516	0.977598	0.55571	29903	86	0.00287597	92.9	20B
covid_hub_pl_ibch_0307	28G	210217_NB552014_0056_AHNMHWBGXG	SARS_10	NextSeq 550 (Illumina)	Paired-end	442684	29172	1019	28153	0.965069	0.065898	29903	19323	0.646189	5.1	19A
covid_hub_pl_ibch_0308	29G	210217_NB552014_0056_AHNMHWBGXG	SARS_10	NextSeq 550 (Illumina)	Paired-end	14803212	14386188	497915	13888273	0.965389	0.971829	29897	33	0.00110379	2489.34	20A
covid_hub_pl_ibch_0309	30G	210217_NB552014_0056_AHNMHWBGXG	SARS_10	NextSeq 550 (Illumina)	Paired-end	22652702	17413146	394514	17018632	0.977344	0.768701	29903	13	0.000434739	1986.81	19A
covid_hub_pl_ibch_0310	31G	210217_NB552014_0056_AHNMHWBGXG	SARS_10	NextSeq 550 (Illumina)	Paired-end	411250	27496	6426	21070	0.766293	0.0668596	29903	91	0.00304317	32.21	20B
covid_hub_pl_ibch_0311	32G	210217_NB552014_0056_AHNMHWBGXG	SARS_10	NextSeq 550 (Illumina)	Paired-end	3327158	2847656	74145	2773511	0.973963	0.855882	29903	72	0.00240779	371.47	20B
covid_hub_pl_ibch_0312	33G	210217_NB552014_0056_AHNMHWBGXG	SARS_10	NextSeq 550 (Illumina)	Paired-end	574300	19378	1314	18064	0.932191	0.0337419	29903	18759	0.627328	6.69	19A
covid_hub_pl_ibch_0313	34G	210217_NB552014_0056_AHNMHWBGXG	SARS_10	NextSeq 550 (Illumina)	Paired-end	2791626	1804526	36950	1767576	0.979524	0.646407	29903	56	0.00187272	183.9	20A
covid_hub_pl_ibch_0314	35G	210217_NB552014_0056_AHNMHWBGXG	SARS_10	NextSeq 550 (Illumina)	Paired-end	2267774	1729530	56824	1672706	0.967145	0.762655	29897	45	0.00150517	287.1	20A
covid_hub_pl_ibch_0315	36G	210217_NB552014_0056_AHNMHWBGXG	SARS_10	NextSeq 550 (Illumina)	Paired-end	2627860	2098416	86562	2011854	0.958749	0.798527	29897	60	0.00200689	437.91	20A
covid_hub_pl_ibch_0316	37G	210217_NB552014_0056_AHNMHWBGXG	SARS_10	NextSeq 550 (Illumina)	Paired-end	30769346	30013584	954083	29059501	0.968212	0.975438	29903	16	0.000535063	4766.28	20A
covid_hub_pl_ibch_0317	38G	210217_NB552014_0056_AHNMHWBGXG	SARS_10	NextSeq 550 (Illumina)	Paired-end	578398	87914	6299	81615	0.92835	0.151996	29903	149	0.00498278	31.53	20A
covid_hub_pl_ibch_0318	39G	210217_NB552014_0056_AHNMHWBGXG	SARS_10	NextSeq 550 (Illumina)	Paired-end	299748	13906	1000	12906	0.928089	0.0463923	29903	14449	0.483196	5.11	20A
covid_hub_pl_ibch_0319	40G	210217_NB552014_0056_AHNMHWBGXG	SARS_10	NextSeq 550 (Illumina)	Paired-end	221352	11656	1757	9899	0.849262	0.0526582	29903	11939	0.399258	8.86	19A
covid_hub_pl_ibch_0320	41G	210217_NB552014_0056_AHNMHWBGXG	SARS_10	NextSeq 550 (Illumina)	Paired-end	93434	16204	5525	10679	0.659035	0.173427	29903	88	0.00294285	27.95	20A
covid_hub_pl_ibch_0321	42G	210217_NB552014_0056_AHNMHWBGXG	SARS_10	NextSeq 550 (Illumina)	Paired-end	40006	6368	4121	2247	0.352858	0.159176	29903	297	0.00993211	20.72	20B
covid_hub_pl_ibch_0322	43G	210217_NB552014_0056_AHNMHWBGXG	SARS_10	NextSeq 550 (Illumina)	Paired-end	5662176	5622254	981730	4640524	0.825385	0.992949	29903	20	0.000668829	4815.9	20B
covid_hub_pl_ibch_0323	44G	210217_NB552014_0056_AHNMHWBGXG	SARS_10	NextSeq 550 (Illumina)	Paired-end	24690340	24628048	1554450	23073598	0.936883	0.997477	29903	7	0.00023409	7826.28	20B
covid_hub_pl_ibch_0324	45G	210217_NB552014_0056_AHNMHWBGXG	SARS_10	NextSeq 550 (Illumina)	Paired-end	59556	12168	5727	6441	0.529339	0.204312	29903	158	0.00528375	28.78	20B
covid_hub_pl_ibch_0325	46G	210217_NB552014_0056_AHNMHWBGXG	SARS_10	NextSeq 550 (Illumina)	Paired-end	86678	29460	4149	25311	0.859165	0.339879	29903	429	0.0143464	20.86	20B
covid_hub_pl_ibch_0326	47G	210217_NB552014_0056_AHNMHWBGXG	SARS_10	NextSeq 550 (Illumina)	Paired-end	132768	62656	7211	55445	0.884911	0.471921	29897	165	0.00551895	36.79	20A
covid_hub_pl_ibch_0327	48G	210217_NB552014_0056_AHNMHWBGXG	SARS_10	NextSeq 550 (Illumina)	Paired-end	4343402	4214602	141493	4073109	0.966428	0.970346	29903	43	0.00143798	708.2	20B
covid_hub_pl_ibch_0328	49G	210217_NB552014_0056_AHNMHWBGXG	SARS_10	NextSeq 550 (Illumina)	Paired-end	157198	64880	4296	60584	0.933785	0.412728	29903	1535	0.0513326	21.49	20B
covid_hub_pl_ibch_0329	50G	210217_NB552014_0056_AHNMHWBGXG	SARS_10	NextSeq 550 (Illumina)	Paired-end	7534736	7320554	316696	7003858	0.956739	0.971574	29903	14	0.00046818	1578.07	20B
covid_hub_pl_ibch_0330	51G	210217_NB552014_0056_AHNMHWBGXG	SARS_10	NextSeq 550 (Illumina)	Paired-end	24155064	23922350	1006910	22915440	0.957909	0.990366	29897	0	0	5000.91	20A
covid_hub_pl_ibch_0331	52G	210217_NB552014_0056_AHNMHWBGXG	SARS_10	NextSeq 550 (Illumina)	Paired-end	610458	429434	24487	404947	0.942978	0.703462	29903	88	0.00294285	121.98	20A
covid_hub_pl_ibch_0332	53G	210217_NB552014_0056_AHNMHWBGXG	SARS_10	NextSeq 550 (Illumina)	Paired-end	646146	69916	7510	62406	0.892585	0.108205	29903	113	0.00377889	37.83	20A
covid_hub_pl_ibch_0333	54G	210217_NB552014_0056_AHNMHWBGXG	SARS_10	NextSeq 550 (Illumina)	Paired-end	42076268	41496328	2255977	39240351	0.945634	0.986217	29903	0	0	11208.4	20B
covid_hub_pl_ibch_0334	55G	210217_NB552014_0056_AHNMHWBGXG	SARS_10	NextSeq 550 (Illumina)	Paired-end	820750	509068	34391	474677	0.932443	0.620247	29872	87	0.00291243	172.18	20B
covid_hub_pl_ibch_0335	56G	210217_NB552014_0056_AHNMHWBGXG	SARS_10	NextSeq 550 (Illumina)	Paired-end	669350	16496	5243	11253	0.682165	0.0246448	29903	167	0.00558472	26.64	20B
covid_hub_pl_ibch_0336	57G	210217_NB552014_0056_AHNMHWBGXG	SARS_10	NextSeq 550 (Illumina)	Paired-end	1219564	910486	49876	860610	0.94522	0.746567	29903	40	0.00133766	248.21	20A
covid_hub_pl_ibch_0337	58G	210217_NB552014_0056_AHNMHWBGXG	SARS_10	NextSeq 550 (Illumina)	Paired-end	1141454	723492	41319	682173	0.942889	0.633834	29897	53	0.00177275	205.99	20A
covid_hub_pl_ibch_0338	59G	210217_NB552014_0056_AHNMHWBGXG	SARS_10	NextSeq 550 (Illumina)	Paired-end	1252420	912452	41361	871091	0.95467	0.728551	29897	87	0.00290999	208.04	20A
covid_hub_pl_ibch_0339	60G	210217_NB552014_0056_AHNMHWBGXG	SARS_10	NextSeq 550 (Illumina)	Paired-end	2961242	45214	1284	43930	0.971602	0.0152686	29903	7347	0.245694	6.99	20A
covid_hub_pl_ibch_0340	61G	210217_NB552014_0056_AHNMHWBGXG	SARS_10	NextSeq 550 (Illumina)	Paired-end	3182480	1294298	22086	1272212	0.982936	0.406695	29903	96	0.00321038	111.68	20A
covid_hub_pl_ibch_0341	62G	210217_NB552014_0056_AHNMHWBGXG	SARS_10	NextSeq 550 (Illumina)	Paired-end	21508252	19323458	383545	18939913	0.980151	0.898421	29903	39	0.00130422	1928.91	20A
covid_hub_pl_ibch_0342	63G	210217_NB552014_0056_AHNMHWBGXG	SARS_10	NextSeq 550 (Illumina)	Paired-end	2416274	72500	2919	69581	0.959738	0.0300049	29903	11119	0.371836	15.8	20A
covid_hub_pl_ibch_0343	64G	210217_NB552014_0056_AHNMHWBGXG	SARS_10	NextSeq 550 (Illumina)	Paired-end	3170026	2198936	57796	2141140	0.973716	0.693665	29903	178	0.00595258	292.19	20A
covid_hub_pl_ibch_0344	65G	210217_NB552014_0056_AHNMHWBGXG	SARS_10	NextSeq 550 (Illumina)	Paired-end	4269330	4014302	194777	3819525	0.951479	0.940265	29897	20	0.000668963	970.16	20A
covid_hub_pl_ibch_0345	66G	210217_NB552014_0056_AHNMHWBGXG	SARS_10	NextSeq 550 (Illumina)	Paired-end	3847688	3663740	181429	3482311	0.95048	0.952193	29903	34	0.00113701	904.17	20B
covid_hub_pl_ibch_0346	67G	210217_NB552014_0056_AHNMHWBGXG	SARS_10	NextSeq 550 (Illumina)	Paired-end	29365410	29168586	1683311	27485275	0.94229	0.993297	29903	9	0.000300973	8334.02	20A
covid_hub_pl_ibch_0347	68G	210217_NB552014_0056_AHNMHWBGXG	SARS_10	NextSeq 550 (Illumina)	Paired-end	18465776	18236868	922758	17314110	0.949402	0.987604	29903	26	0.000869478	4561.68	20B
covid_hub_pl_ibch_0348	69G	210217_NB552014_0056_AHNMHWBGXG	SARS_10	NextSeq 550 (Illumina)	Paired-end	12392976	12187152	840741	11346411	0.931014	0.983392	29903	4	0.000133766	4158.2	20B
covid_hub_pl_ibch_0349	70G	210217_NB552014_0056_AHNMHWBGXG	SARS_10	NextSeq 550 (Illumina)	Paired-end	258182	154606	13148	141458	0.914958	0.598826	29903	87	0.00290941	65.38	20B
covid_hub_pl_ibch_0350	71G	210217_NB552014_0056_AHNMHWBGXG	SARS_10	NextSeq 550 (Illumina)	Paired-end	24823780	23881196	878512	23002684	0.963213	0.962029	29897	6	0.000200689	4401.49	20A
covid_hub_pl_ibch_0351	72G	210217_NB552014_0056_AHNMHWBGXG	SARS_10	NextSeq 550 (Illumina)	Paired-end	3138154	557962	17001	540961	0.96953	0.177799	29903	162	0.00541752	85.02	19A
covid_hub_pl_ibch_0352	73G	210217_NB552014_0056_AHNMHWBGXG	SARS_10	NextSeq 550 (Illumina)	Paired-end	5508242	2183792	78946	2104846	0.963849	0.396459	29897	49	0.00163896	398.53	20A
covid_hub_pl_ibch_0353	74G	210217_NB552014_0056_AHNMHWBGXG	SARS_10	NextSeq 550 (Illumina)	Paired-end	1561412	46268	3125	43143	0.932459	0.0296322	29903	17941	0.599973	15.63	19A
covid_hub_pl_ibch_0354	75G	210217_NB552014_0056_AHNMHWBGXG	SARS_10	NextSeq 550 (Illumina)	Paired-end	861578	25546	6677	18869	0.738628	0.0296502	29903	161	0.00538408	33.48	20B
covid_hub_pl_ibch_0355	76G	210217_NB552014_0056_AHNMHWBGXG	SARS_10	NextSeq 550 (Illumina)	Paired-end	10903188	9880054	297652	9582402	0.969873	0.906162	29903	34	0.00113701	1493.87	20B
covid_hub_pl_ibch_0356	77G	210217_NB552014_0056_AHNMHWBGXG	SARS_10	NextSeq 550 (Illumina)	Paired-end	3421070	3213830	311370	2902460	0.903116	0.939422	29903	22	0.000735712	1541.28	20B
covid_hub_pl_ibch_0357	78G	210217_NB552014_0056_AHNMHWBGXG	SARS_10	NextSeq 550 (Illumina)	Paired-end	212446	10844	5356	5488	0.506086	0.0510436	29903	163	0.00545096	26.77	20B
covid_hub_pl_ibch_0358	79G	210217_NB552014_0056_AHNMHWBGXG	SARS_10	NextSeq 550 (Illumina)	Paired-end	7069934	6947216	559009	6388207	0.919535	0.982642	29897	28	0.000936549	2779.82	20A
covid_hub_pl_ibch_0359	80G	210217_NB552014_0056_AHNMHWBGXG	SARS_10	NextSeq 550 (Illumina)	Paired-end	196068	27690	4305	23385	0.844529	0.141227	29903	217	0.0072568	21.33	20B
covid_hub_pl_ibch_0360	81G	210217_NB552014_0056_AHNMHWBGXG	SARS_10	NextSeq 550 (Illumina)	Paired-end	361972	162910	22392	140518	0.86255	0.450062	29903	89	0.00297629	111.67	20A
covid_hub_pl_ibch_0361	82G	210217_NB552014_0056_AHNMHWBGXG	SARS_10	NextSeq 550 (Illumina)	Paired-end	118910464	1210974	136671	1074303	0.88714	0.0101839	29903	36	0.00120389	682.73	20B
covid_hub_pl_ibch_0362	83G	210217_NB552014_0056_AHNMHWBGXG	SARS_10	NextSeq 550 (Illumina)	Paired-end	34395624	180558	8289	172269	0.954092	0.00524945	29903	115	0.00384577	41.75	20B
covid_hub_pl_ibch_0363	84G	210217_NB552014_0056_AHNMHWBGXG	SARS_10	NextSeq 550 (Illumina)	Paired-end	23151444	268868	69178	199690	0.742706	0.0116134	29903	50	0.00167207	347.23	20A
covid_hub_pl_ibch_0364	85G	210217_NB552014_0056_AHNMHWBGXG	SARS_10	NextSeq 550 (Illumina)	Paired-end	31105640	166554	2638	163916	0.984161	0.00535446	29903	601	0.0200983	13.5	20B
covid_hub_pl_ibch_0365	86G	210217_NB552014_0056_AHNMHWBGXG	SARS_10	NextSeq 550 (Illumina)	Paired-end	23821672	146298	3616	142682	0.975283	0.00614138	29903	457	0.0152827	18.4	20A
covid_hub_pl_ibch_0366	87G	210217_NB552014_0056_AHNMHWBGXG	SARS_10	NextSeq 550 (Illumina)	Paired-end	16461894	104576	1301	103275	0.987559	0.00635261	29903	8973	0.30007	6.77	20B
covid_hub_pl_ibch_0367	88G	210217_NB552014_0056_AHNMHWBGXG	SARS_10	NextSeq 550 (Illumina)	Paired-end	36812170	450184	91607	358577	0.796512	0.0122292	29903	37	0.00123733	457.27	20B
covid_hub_pl_ibch_0368	24900	210217_NB552014_0056_AHNMHWBGXG	SARS_10	NextSeq 550 (Illumina)	Paired-end	788876	491430	18600	472830	0.962151	0.62295	29903	91	0.00304317	92.98	20B
covid_hub_pl_ibch_0369	28198	210217_NB552014_0056_AHNMHWBGXG	SARS_10	NextSeq 550 (Illumina)	Paired-end	13375976	12396578	595456	11801122	0.951966	0.926779	29903	6	0.000200649	2982.38	20B
covid_hub_pl_ibch_0370	49982	210217_NB552014_0056_AHNMHWBGXG	SARS_10	NextSeq 550 (Illumina)	Paired-end	9645772	8974876	449327	8525549	0.949935	0.930447	29903	35	0.00117045	2239.37	20B
covid_hub_pl_ibch_0371	50012	210217_NB552014_0056_AHNMHWBGXG	SARS_10	NextSeq 550 (Illumina)	Paired-end	7562	274	162	112	0.408759	0.0362338	29903	29687	0.992777	0.85	19A
covid_hub_pl_ibch_0372	50014	210217_NB552014_0056_AHNMHWBGXG	SARS_10	NextSeq 550 (Illumina)	Paired-end	692230	96228	8398	87830	0.912728	0.139012	29903	115	0.00384577	41.97	20B
covid_hub_pl_ibch_0373	60003	210217_NB552014_0056_AHNMHWBGXG	SARS_10	NextSeq 550 (Illumina)	Paired-end	11093036	10859002	329179	10529823	0.969686	0.978903	29903	19	0.000635388	1635.48	20B
covid_hub_pl_ibch_0374	AL60	210217_NB552014_0056_AHNMHWBGXG	SARS_10	NextSeq 550 (Illumina)	Paired-end	4837590	55892	1247	54645	0.977689	0.0115537	29903	10081	0.337123	6.31	20B
covid_hub_pl_ibch_0375	AS50	210217_NB552014_0056_AHNMHWBGXG	SARS_10	NextSeq 550 (Illumina)	Paired-end	7986838	638790	12291	626499	0.980759	0.0799803	29903	3173	0.10611	57.93	20A
covid_hub_pl_ibch_0376	JH9	210217_NB552014_0056_AHNMHWBGXG	SARS_10	NextSeq 550 (Illumina)	Paired-end	31274	13500	10925	2575	0.190741	0.431668	29903	88	0.00294285	54.99	20B
covid_hub_pl_ibch_0377	KH10	210217_NB552014_0056_AHNMHWBGXG	SARS_10	NextSeq 550 (Illumina)	Paired-end	9302	798	520	278	0.348371	0.085788	29903	24880	0.832024	2.69	20A
covid_hub_pl_ibch_0378	ML54	210217_NB552014_0056_AHNMHWBGXG	SARS_10	NextSeq 550 (Illumina)	Paired-end	2791074	131774	5629	126145	0.957283	0.0472127	29903	12283	0.410761	29.1	20B
covid_hub_pl_ibch_0379	TH1	210217_NB552014_0056_AHNMHWBGXG	SARS_10	NextSeq 550 (Illumina)	Paired-end	48500	2888	1814	1074	0.371884	0.0595464	29903	3664	0.12253	9.22	20A
covid_hub_pl_ibch_0380	100G	210401_NB552014_0059_AHNM57BGXG	SARS_11	NextSeq 550 (Illumina)	Paired-end	3933136	3184708	158932	3025776	0.950095	0.809712	29903	56	0.00187272	797.05	20B
covid_hub_pl_ibch_0381	101G	210401_NB552014_0059_AHNM57BGXG	SARS_11	NextSeq 550 (Illumina)	Paired-end	934490	9744	451	9293	0.953715	0.0104271	29903	26132	0.873892	2.31	19A
covid_hub_pl_ibch_0382	102G	210401_NB552014_0059_AHNM57BGXG	SARS_11	NextSeq 550 (Illumina)	Paired-end	6666148	5724964	200979	5523985	0.964894	0.858811	29903	44	0.00147142	1012.05	20A
covid_hub_pl_ibch_0383	103G	210401_NB552014_0059_AHNM57BGXG	SARS_11	NextSeq 550 (Illumina)	Paired-end	3523636	3324074	237515	3086559	0.928547	0.943365	29903	34	0.00113701	1188.2	20B
covid_hub_pl_ibch_0384	104G	210401_NB552014_0059_AHNM57BGXG	SARS_11	NextSeq 550 (Illumina)	Paired-end	242490	21186	1882	19304	0.911168	0.0873686	29903	8060	0.269538	9.44	20B
covid_hub_pl_ibch_0385	105G	210401_NB552014_0059_AHNM57BGXG	SARS_11	NextSeq 550 (Illumina)	Paired-end	232884	19248	1917	17331	0.900405	0.0826506	29903	10239	0.342407	9.59	20A
covid_hub_pl_ibch_0386	106G	210401_NB552014_0059_AHNM57BGXG	SARS_11	NextSeq 550 (Illumina)	Paired-end	36040346	35732340	1431795	34300545	0.95993	0.991454	29903	14	0.00046818	7142.92	20B
covid_hub_pl_ibch_0387	107G	210401_NB552014_0059_AHNM57BGXG	SARS_11	NextSeq 550 (Illumina)	Paired-end	1556788	1199624	65847	1133777	0.94511	0.770576	29903	37	0.00123733	323.75	20A
covid_hub_pl_ibch_0388	108G	210401_NB552014_0059_AHNM57BGXG	SARS_11	NextSeq 550 (Illumina)	Paired-end	534710	207006	30194	176812	0.854139	0.387137	29903	72	0.00240779	151.76	20B
covid_hub_pl_ibch_0389	109G	210401_NB552014_0059_AHNM57BGXG	SARS_11	NextSeq 550 (Illumina)	Paired-end	7479634	7234658	746162	6488496	0.896863	0.967248	29903	25	0.000836037	3726.5	20B
covid_hub_pl_ibch_0390	110G	210401_NB552014_0059_AHNM57BGXG	SARS_11	NextSeq 550 (Illumina)	Paired-end	311824	5428	2238	3190	0.587693	0.0174073	29903	2344	0.0783868	11.5	20B
covid_hub_pl_ibch_0391	111G	210401_NB552014_0059_AHNM57BGXG	SARS_11	NextSeq 550 (Illumina)	Paired-end	5978308	5593032	498430	5094602	0.910884	0.935554	29903	30	0.00100324	2483.72	20B
covid_hub_pl_ibch_0392	113G	210401_NB552014_0059_AHNM57BGXG	SARS_11	NextSeq 550 (Illumina)	Paired-end	185234	65654	7280	58374	0.889116	0.354438	29903	157	0.00525031	36.61	20B
covid_hub_pl_ibch_0393	114G	210401_NB552014_0059_AHNM57BGXG	SARS_11	NextSeq 550 (Illumina)	Paired-end	461064	216198	26753	189445	0.876257	0.468911	29872	70	0.00234333	134.01	20B
covid_hub_pl_ibch_0394	115G	210401_NB552014_0059_AHNM57BGXG	SARS_11	NextSeq 550 (Illumina)	Paired-end	45878822	45483140	4184004	41299136	0.90801	0.991375	29903	4	0.000133766	20839.2	20A
covid_hub_pl_ibch_0395	116G	210401_NB552014_0059_AHNM57BGXG	SARS_11	NextSeq 550 (Illumina)	Paired-end	34345882	33943796	2364481	31579315	0.930341	0.988293	29903	1	3.34415e-05	11785.3	20B
covid_hub_pl_ibch_0396	117G	210401_NB552014_0059_AHNM57BGXG	SARS_11	NextSeq 550 (Illumina)	Paired-end	472170	22598	2576	20022	0.886008	0.0478599	29903	2824	0.0944387	12.89	20B
covid_hub_pl_ibch_0397	118G	210401_NB552014_0059_AHNM57BGXG	SARS_11	NextSeq 550 (Illumina)	Paired-end	654750	21594	8297	13297	0.615773	0.0329805	29903	90	0.00300973	41.97	20B
covid_hub_pl_ibch_0398	119G	210401_NB552014_0059_AHNM57BGXG	SARS_11	NextSeq 550 (Illumina)	Paired-end	487012	12260	4707	7553	0.616069	0.0251739	29903	134	0.00448116	24.44	20A
covid_hub_pl_ibch_0399	120G	210401_NB552014_0059_AHNM57BGXG	SARS_11	NextSeq 550 (Illumina)	Paired-end	14293372	13725380	794995	12930385	0.942078	0.960262	29903	22	0.000735712	3967.1	20B
covid_hub_pl_ibch_0400	121G	210401_NB552014_0059_AHNM57BGXG	SARS_11	NextSeq 550 (Illumina)	Paired-end	581810	74522	63326	11196	0.150238	0.128086	29903	58	0.0019396	317.49	20A
covid_hub_pl_ibch_0401	123G	210401_NB552014_0059_AHNM57BGXG	SARS_11	NextSeq 550 (Illumina)	Paired-end	9508402	2105122	55250	2049872	0.973754	0.221396	29903	458	0.0153162	276.41	20A
covid_hub_pl_ibch_0402	124G	210401_NB552014_0059_AHNM57BGXG	SARS_11	NextSeq 550 (Illumina)	Paired-end	10043144	115414	785	114629	0.993198	0.0114918	29903	17880	0.597933	4.14	19A
covid_hub_pl_ibch_0403	125G	210401_NB552014_0059_AHNM57BGXG	SARS_11	NextSeq 550 (Illumina)	Paired-end	7128920	209416	9762	199654	0.953385	0.0293756	29903	15398	0.514932	50.58	20A
covid_hub_pl_ibch_0404	126G	210401_NB552014_0059_AHNM57BGXG	SARS_11	NextSeq 550 (Illumina)	Paired-end	6481130	156646	3151	153495	0.979885	0.0241696	29903	25839	0.864094	15.91	19A
covid_hub_pl_ibch_0405	127G	210401_NB552014_0059_AHNM57BGXG	SARS_11	NextSeq 550 (Illumina)	Paired-end	6812782	304840	6004	298836	0.980304	0.0447453	29903	13285	0.44427	30.28	19A
covid_hub_pl_ibch_0406	128G	210401_NB552014_0059_AHNM57BGXG	SARS_11	NextSeq 550 (Illumina)	Paired-end	2071762	458718	10922	447796	0.97619	0.221414	29903	12971	0.433769	56.54	19A
covid_hub_pl_ibch_0407	129G	210401_NB552014_0059_AHNM57BGXG	SARS_11	NextSeq 550 (Illumina)	Paired-end	709102	11122	4947	6175	0.555206	0.0156846	29903	188	0.00628699	24.96	20B
covid_hub_pl_ibch_0408	130G	210401_NB552014_0059_AHNM57BGXG	SARS_11	NextSeq 550 (Illumina)	Paired-end	871240	30954	9416	21538	0.695807	0.0355287	29903	91	0.00304317	47.92	20B
covid_hub_pl_ibch_0409	131G	210401_NB552014_0059_AHNM57BGXG	SARS_11	NextSeq 550 (Illumina)	Paired-end	4868088	4018248	589910	3428338	0.853192	0.825426	29903	14	0.00046818	2937.94	20B
covid_hub_pl_ibch_0410	132G	210401_NB552014_0059_AHNM57BGXG	SARS_11	NextSeq 550 (Illumina)	Paired-end	18407026	17556418	1855071	15701347	0.894337	0.953789	29903	13	0.000434739	9223.14	20B
covid_hub_pl_ibch_0411	133G	210401_NB552014_0059_AHNM57BGXG	SARS_11	NextSeq 550 (Illumina)	Paired-end	31352246	30709072	3822256	26886816	0.875533	0.979486	29581	8	0.000270444	19230.9	20B
covid_hub_pl_ibch_0412	134G	210401_NB552014_0059_AHNM57BGXG	SARS_11	NextSeq 550 (Illumina)	Paired-end	1078434	210536	35693	174843	0.830466	0.195224	29903	39	0.00130422	178.77	20C
covid_hub_pl_ibch_0413	135G	210401_NB552014_0059_AHNM57BGXG	SARS_11	NextSeq 550 (Illumina)	Paired-end	7111864	5665752	201766	5463986	0.964388	0.796662	29903	39	0.00130422	1007.5	20B
covid_hub_pl_ibch_0414	136G	210401_NB552014_0059_AHNM57BGXG	SARS_11	NextSeq 550 (Illumina)	Paired-end	2589484	1378880	47267	1331613	0.965721	0.532492	29903	45	0.00150487	236.33	20B
covid_hub_pl_ibch_0415	137G	210401_NB552014_0059_AHNM57BGXG	SARS_11	NextSeq 550 (Illumina)	Paired-end	40915548	39551974	1864078	37687896	0.95287	0.966673	29903	4	0.000133766	9295.73	20C
covid_hub_pl_ibch_0416	138G	210401_NB552014_0059_AHNM57BGXG	SARS_11	NextSeq 550 (Illumina)	Paired-end	426602	134674	8000	126674	0.940597	0.31569	29903	82	0.0027422	37.89	20A
covid_hub_pl_ibch_0417	139G	210401_NB552014_0059_AHNM57BGXG	SARS_11	NextSeq 550 (Illumina)	Paired-end	1383852	41556	4207	37349	0.898763	0.0300292	29903	916	0.0306324	21.19	20B
covid_hub_pl_ibch_0418	140G	210401_NB552014_0059_AHNM57BGXG	SARS_11	NextSeq 550 (Illumina)	Paired-end	997544	34290	2243	32047	0.934587	0.0343744	29903	5743	0.192054	11.14	20C
covid_hub_pl_ibch_0419	141G	210401_NB552014_0059_AHNM57BGXG	SARS_11	NextSeq 550 (Illumina)	Paired-end	4534220	193196	2776	190420	0.985631	0.0426084	29903	15031	0.502659	14	20A
covid_hub_pl_ibch_0420	142G	210401_NB552014_0059_AHNM57BGXG	SARS_11	NextSeq 550 (Illumina)	Paired-end	3901618	138776	17991	120785	0.870359	0.0355688	29903	91	0.00304317	90.15	20B
covid_hub_pl_ibch_0421	143G	210401_NB552014_0059_AHNM57BGXG	SARS_11	NextSeq 550 (Illumina)	Paired-end	4991378	44900	1478	43422	0.967082	0.00899551	29903	7081	0.236799	7.4	20A
covid_hub_pl_ibch_0422	144G	210401_NB552014_0059_AHNM57BGXG	SARS_11	NextSeq 550 (Illumina)	Paired-end	5550270	99756	2040	97716	0.97955	0.0179732	29903	6334	0.211818	10.37	19A
covid_hub_pl_ibch_0423	145G	210401_NB552014_0059_AHNM57BGXG	SARS_11	NextSeq 550 (Illumina)	Paired-end	5668080	455620	24401	431219	0.946444	0.0803835	29903	86	0.00287597	121.74	20B
covid_hub_pl_ibch_0424	146G	210401_NB552014_0059_AHNM57BGXG	SARS_11	NextSeq 550 (Illumina)	Paired-end	23585808	20356442	580634	19775808	0.971477	0.86308	29903	213	0.00712303	2939.88	20B
covid_hub_pl_ibch_0425	147G	210401_NB552014_0059_AHNM57BGXG	SARS_11	NextSeq 550 (Illumina)	Paired-end	4384806	119478	4770	114708	0.960076	0.0272482	29903	12677	0.423937	24.64	20A
covid_hub_pl_ibch_0426	149G	210401_NB552014_0059_AHNM57BGXG	SARS_11	NextSeq 550 (Illumina)	Paired-end	4601080	285926	2811	283115	0.990169	0.0621432	29903	16908	0.565428	14.14	19A
covid_hub_pl_ibch_0427	150G	210401_NB552014_0059_AHNM57BGXG	SARS_11	NextSeq 550 (Illumina)	Paired-end	5219282	92074	1673	90401	0.98183	0.0176411	29903	28987	0.969368	8.44	19A
covid_hub_pl_ibch_0428	151G	210401_NB552014_0059_AHNM57BGXG	SARS_11	NextSeq 550 (Illumina)	Paired-end	6014356	108958	1969	106989	0.981929	0.0181163	29903	8240	0.275558	10,03	20B
covid_hub_pl_ibch_0429	152G	210401_NB552014_0059_AHNM57BGXG	SARS_11	NextSeq 550 (Illumina)	Paired-end	4995048	555664	11847	543817	0.97868	0.111243	29903	4685	0.156673	59.53	20B
covid_hub_pl_ibch_0430	153G	210401_NB552014_0059_AHNM57BGXG	SARS_11	NextSeq 550 (Illumina)	Paired-end	12279100	478482	8627	469855	0.98197	0.0389672	29903	14106	0.471725	43.24	20A
covid_hub_pl_ibch_0431	160G	210401_NB552014_0059_AHNM57BGXG	SARS_11	NextSeq 550 (Illumina)	Paired-end	33556640	95876	645	95231	0.993273	0.00285714	29903	21085	0.705113	3.41	19A
covid_hub_pl_ibch_0432	161G	210401_NB552014_0059_AHNM57BGXG	SARS_11	NextSeq 550 (Illumina)	Paired-end	20630754	75178	203	74975	0.9973	0.00364398	29903	28930	0.967461	1,07	19A
covid_hub_pl_ibch_0433	1G	210401_NB552014_0059_AHNM57BGXG	SARS_11	NextSeq 550 (Illumina)	Paired-end	218648	2372	592	1780	0.750422	0.0108485	29903	24321	0.81333	2.95	19A
covid_hub_pl_ibch_0434	2G	210401_NB552014_0059_AHNM57BGXG	SARS_11	NextSeq 550 (Illumina)	Paired-end	108148	11554	5339	6215	0.537909	0.106835	29893	98	0.00327836	26.73	20I (Alpha, V1)
covid_hub_pl_ibch_0435	3G	210401_NB552014_0059_AHNM57BGXG	SARS_11	NextSeq 550 (Illumina)	Paired-end	103246	19332	2809	16523	0.854697	0.187242	29903	1812	0.0605959	14,09	20A
covid_hub_pl_ibch_0436	50Ge	210401_NB552014_0059_AHNM57BGXG	SARS_11	NextSeq 550 (Illumina)	Paired-end	16878290	16790148	1995018	14795130	0.881179	0.994778	29903	0	0	9897.41	20B
covid_hub_pl_ibch_0437	51Ge	210401_NB552014_0059_AHNM57BGXG	SARS_11	NextSeq 550 (Illumina)	Paired-end	56077894	55940914	5832993	50107921	0.895729	0.997557	29897	0	0	28518.9	20A
covid_hub_pl_ibch_0438	52Ge	210401_NB552014_0059_AHNM57BGXG	SARS_11	NextSeq 550 (Illumina)	Paired-end	2028720	1934576	275713	1658863	0.857481	0.953594	29890	30	0.00100368	1355.61	20A
covid_hub_pl_ibch_0439	89G	210401_NB552014_0059_AHNM57BGXG	SARS_11	NextSeq 550 (Illumina)	Paired-end	317818	21040	5444	15596	0.741255	0.0662014	29893	90	0.00301074	27.44	20B
covid_hub_pl_ibch_0440	90G	210401_NB552014_0059_AHNM57BGXG	SARS_11	NextSeq 550 (Illumina)	Paired-end	216520	9940	5290	4650	0.467807	0.045908	29903	131	0.00438083	26.5	20A
covid_hub_pl_ibch_0441	91G	210401_NB552014_0059_AHNM57BGXG	SARS_11	NextSeq 550 (Illumina)	Paired-end	12080892	11560636	331289	11229347	0.971343	0.956936	29903	28	0.000936361	1651.82	20B
covid_hub_pl_ibch_0442	92G	210401_NB552014_0059_AHNM57BGXG	SARS_11	NextSeq 550 (Illumina)	Paired-end	1641278	1115570	54631	1060939	0.951029	0.679696	29903	52	0.00173896	272.24	20B
covid_hub_pl_ibch_0443	93G	210401_NB552014_0059_AHNM57BGXG	SARS_11	NextSeq 550 (Illumina)	Paired-end	36929138	36030572	745024	35285548	0.979322	0.975668	29903	6	0.000200649	3744.15	20B
covid_hub_pl_ibch_0444	94G	210401_NB552014_0059_AHNM57BGXG	SARS_11	NextSeq 550 (Illumina)	Paired-end	720928	15096	2359	12737	0.843733	0.0209397	29903	1358	0.0454135	12,09	20B
covid_hub_pl_ibch_0445	95G	210401_NB552014_0059_AHNM57BGXG	SARS_11	NextSeq 550 (Illumina)	Paired-end	794108	12170	1075	11095	0.911668	0.0153254	29903	13148	0.439688	5.56	20B
covid_hub_pl_ibch_0446	96G	210401_NB552014_0059_AHNM57BGXG	SARS_11	NextSeq 550 (Illumina)	Paired-end	494508	14542	4726	9816	0.67501	0.029407	29897	174	0.00581998	23.93	20A
covid_hub_pl_ibch_0447	97G	210401_NB552014_0059_AHNM57BGXG	SARS_11	NextSeq 550 (Illumina)	Paired-end	24504596	22520910	560468	21960442	0.975113	0.919048	29897	31	0.00103689	2808.21	20A
covid_hub_pl_ibch_0448	98G	210401_NB552014_0059_AHNM57BGXG	SARS_11	NextSeq 550 (Illumina)	Paired-end	8785900	7489826	233977	7255849	0.968761	0.852483	29903	24	0.000802595	1171.79	20B
covid_hub_pl_ibch_0449	99G	210401_NB552014_0059_AHNM57BGXG	SARS_11	NextSeq 550 (Illumina)	Paired-end	1459414	251544	17535	234009	0.930291	0.17236	29903	51	0.00170551	88.35	20A
covid_hub_pl_ibch_0450	Mdu-PZ	210401_NB552014_0059_AHNM57BGXG	SARS_11	NextSeq 550 (Illumina)	Paired-end	60419472	59876582	2488149	57388433	0.958445	0.991015	29884	2	6.69254e-05	12378	20I (Alpha, V1)
covid_hub_pl_ibch_0451	AP	210401_NB552014_0059_AHNM57BGXG	SARS_11	NextSeq 550 (Illumina)	Paired-end	35741974	111038	3572	107466	0.967831	0.00310666	29903	346	0.0115707	17.93	20A
covid_hub_pl_ibch_0452	AR	210526_NB552014_0063_AHF3FNBGXJ	SARS_12	NextSeq 550 (Illumina)	Paired-end	362154	304650	266343	38307	0.125741	0.841217	29903	33	0.00110357	1340.92	20A
covid_hub_pl_ibch_0453	KK	210526_NB552014_0063_AHF3FNBGXJ	SARS_12	NextSeq 550 (Illumina)	Paired-end	2022	660	531	129	0.195455	0.326409	29903	25403	0.849513	2.74	20B
covid_hub_pl_ibch_0454	MO	210526_NB552014_0063_AHF3FNBGXJ	SARS_12	NextSeq 550 (Illumina)	Paired-end	186656	124054	42987	81067	0.653482	0.664613	29903	63	0.00210681	196.93	20E (EU1)
covid_hub_pl_ibch_0455	MS	210526_NB552014_0063_AHF3FNBGXJ	SARS_12	NextSeq 550 (Illumina)	Paired-end	449764	385758	114344	271414	0.703586	0.85769	29903	41	0.0013711	565.44	20A
covid_hub_pl_ibch_0456	SZO	210526_NB552014_0063_AHF3FNBGXJ	SARS_12	NextSeq 550 (Illumina)	Paired-end	19611300	19496612	2718466	16778146	0.860567	0.994152	29903	2	6.68829e-05	13205.7	20E (EU1)
covid_hub_pl_ibch_0457	1Ch	210526_NB552014_0063_AHF3FNBGXJ	SARS_12	NextSeq 550 (Illumina)	Paired-end	42416226	42245746	2848076	39397670	0.932583	0.995981	29903	13	0.000434739	13917.7	20B
covid_hub_pl_ibch_0458	2Ch	210526_NB552014_0063_AHF3FNBGXJ	SARS_12	NextSeq 550 (Illumina)	Paired-end	702256	424914	40221	384693	0.905343	0.60507	29903	42	0.00140454	195.82	20A
covid_hub_pl_ibch_0459	3Ch	210526_NB552014_0063_AHF3FNBGXJ	SARS_12	NextSeq 550 (Illumina)	Paired-end	4935204	4842606	295536	4547070	0.938972	0.981237	29903	31	0.00103669	1428.07	20B
covid_hub_pl_ibch_0460	4Ch	210526_NB552014_0063_AHF3FNBGXJ	SARS_12	NextSeq 550 (Illumina)	Paired-end	1268294	616396	487650	128746	0.208869	0.486004	29903	32	0.00107013	2436.15	20A
covid_hub_pl_ibch_0461	5Ch	210526_NB552014_0063_AHF3FNBGXJ	SARS_12	NextSeq 550 (Illumina)	Paired-end	226480	34262	27583	6679	0.194939	0.15128	29903	80	0.00267532	137.88	20A
covid_hub_pl_ibch_0462	6Ch	210526_NB552014_0063_AHF3FNBGXJ	SARS_12	NextSeq 550 (Illumina)	Paired-end	6143858	5987936	360390	5627546	0.939814	0.974621	29903	31	0.00103669	1742.99	20B
covid_hub_pl_ibch_0463	7Ch	210526_NB552014_0063_AHF3FNBGXJ	SARS_12	NextSeq 550 (Illumina)	Paired-end	22774602	22670034	1602598	21067436	0.929308	0.995409	29897	1	3.34482e-05	7783.35	20A
covid_hub_pl_ibch_0464	8Ch	210526_NB552014_0063_AHF3FNBGXJ	SARS_12	NextSeq 550 (Illumina)	Paired-end	4897142	4783872	410822	4373050	0.914124	0.97687	29898	32	0.00107031	2048.15	20B
covid_hub_pl_ibch_0465	9Ch	210526_NB552014_0063_AHF3FNBGXJ	SARS_12	NextSeq 550 (Illumina)	Paired-end	4461618	4308228	409383	3898845	0.904976	0.96562	29897	6	0.000200689	2021.13	20A
covid_hub_pl_ibch_0466	10Ch	210526_NB552014_0063_AHF3FNBGXJ	SARS_12	NextSeq 550 (Illumina)	Paired-end	2752178	2693320	302977	2390343	0.887508	0.978614	29903	8	0.000267532	1482.58	20B
covid_hub_pl_ibch_0467	50AS	210526_NB552014_0063_AHF3FNBGXJ	SARS_12	NextSeq 550 (Illumina)	Paired-end	68846	31910	28781	3129	0.098057	0.463498	29903	81	0.00270876	144.62	20B
covid_hub_pl_ibch_0468	60AL	210526_NB552014_0063_AHF3FNBGXJ	SARS_12	NextSeq 550 (Illumina)	Paired-end	487424	409852	346723	63129	0.154029	0.840853	29897	38	0.00127103	1743.25	20A
covid_hub_pl_ibch_0469	10KH	210526_NB552014_0063_AHF3FNBGXJ	SARS_12	NextSeq 550 (Illumina)	Paired-end	60410	20030	18006	2024	0.101048	0.331568	29897	86	0.00287654	90.43	20A
covid_hub_pl_ibch_0470	54ML	210526_NB552014_0063_AHF3FNBGXJ	SARS_12	NextSeq 550 (Illumina)	Paired-end	85430	13628	10469	3159	0.231802	0.159522	29903	100	0.00334415	52.43	20A
covid_hub_pl_ibch_0471	1Ge	210526_NB552014_0063_AHF3FNBGXJ	SARS_12	NextSeq 550 (Illumina)	Paired-end	2937184	2857072	412056	2445016	0.855777	0.972725	29903	2	6.68829e-05	2005.2	20E (EU1)
covid_hub_pl_ibch_0472	2Ge	210526_NB552014_0063_AHF3FNBGXJ	SARS_12	NextSeq 550 (Illumina)	Paired-end	25828766	25538928	3590485	21948443	0.859411	0.988778	29887	0	0	17861.5	20A
covid_hub_pl_ibch_0473	3Ge	210526_NB552014_0063_AHF3FNBGXJ	SARS_12	NextSeq 550 (Illumina)	Paired-end	4313050	464470	212763	251707	0.541923	0.107689	29735	33	0.0011098	1069.16	20B
covid_hub_pl_ibch_0474	4Ge	210526_NB552014_0063_AHF3FNBGXJ	SARS_12	NextSeq 550 (Illumina)	Paired-end	46110290	45929584	6280047	39649537	0.863268	0.996081	29903	0	0	31558.2	20A
covid_hub_pl_ibch_0475	5Ge	210526_NB552014_0063_AHF3FNBGXJ	SARS_12	NextSeq 550 (Illumina)	Paired-end	2780116	2340622	602565	1738057	0.742562	0.841915	29897	13	0.000434826	3032.62	20A
covid_hub_pl_ibch_0476	6Ge	210526_NB552014_0063_AHF3FNBGXJ	SARS_12	NextSeq 550 (Illumina)	Paired-end	20821900	16892358	4627007	12265351	0.726089	0.811278	29903	0	0	23192	20A
covid_hub_pl_ibch_0477	7Ge	210526_NB552014_0063_AHF3FNBGXJ	SARS_12	NextSeq 550 (Illumina)	Paired-end	3103034	40380	36203	4177	0.103442	0.0130131	29903	73	0.00244123	181.74	20A
covid_hub_pl_ibch_0478	8Ge	210526_NB552014_0063_AHF3FNBGXJ	SARS_12	NextSeq 550 (Illumina)	Paired-end	59315818	59052252	6326755	52725497	0.892862	0.995557	29903	0	0	31206.8	20A
covid_hub_pl_ibch_0479	9Ge	210526_NB552014_0063_AHF3FNBGXJ	SARS_12	NextSeq 550 (Illumina)	Paired-end	4593992	307356	145588	161768	0.526321	0.0669039	29903	41	0.0013711	731.07	20B
covid_hub_pl_ibch_0480	10Ge	210526_NB552014_0063_AHF3FNBGXJ	SARS_12	NextSeq 550 (Illumina)	Paired-end	904546	791510	54451	737059	0.931206	0.875036	29897	62	0.00207379	270.77	20A
covid_hub_pl_ibch_0481	11Ge	210526_NB552014_0063_AHF3FNBGXJ	SARS_12	NextSeq 550 (Illumina)	Paired-end	1787820	1702040	715011	987029	0.579909	0.95202	29735	29	0.000975282	3583.41	20B
covid_hub_pl_ibch_0482	12Ge	210526_NB552014_0063_AHF3FNBGXJ	SARS_12	NextSeq 550 (Illumina)	Paired-end	12157380	12113720	3828799	8284921	0.683929	0.996409	29735	0	0	19291.1	20B
covid_hub_pl_ibch_0483	13Ge	210526_NB552014_0063_AHF3FNBGXJ	SARS_12	NextSeq 550 (Illumina)	Paired-end	12923604	12843150	3516083	9327067	0.726229	0.993775	29897	7	0.000234137	17591.1	20A
covid_hub_pl_ibch_0484	14Ge	210526_NB552014_0063_AHF3FNBGXJ	SARS_12	NextSeq 550 (Illumina)	Paired-end	5162206	5090726	2107216	2983510	0.586068	0.986153	29897	14	0.000468274	10537	20A
covid_hub_pl_ibch_0485	15Ge	210526_NB552014_0063_AHF3FNBGXJ	SARS_12	NextSeq 550 (Illumina)	Paired-end	27172946	27075006	6168828	20906178	0.772158	0.996396	29903	0	0	30793.4	20E (EU1)
covid_hub_pl_ibch_0486	16Ge	210526_NB552014_0063_AHF3FNBGXJ	SARS_12	NextSeq 550 (Illumina)	Paired-end	11589974	11520058	3323708	8196350	0.711485	0.993968	29897	0	0	16674.5	20A
covid_hub_pl_ibch_0487	17Ge	210526_NB552014_0063_AHF3FNBGXJ	SARS_12	NextSeq 550 (Illumina)	Paired-end	5307878	5243044	811609	4431435	0.845203	0.987785	29903	12	0.000401298	4065.09	20E (EU1)
covid_hub_pl_ibch_0488	18Ge	210526_NB552014_0063_AHF3FNBGXJ	SARS_12	NextSeq 550 (Illumina)	Paired-end	1550110	1498144	268626	1229518	0.820694	0.966476	29897	32	0.00107034	1343.56	20A
covid_hub_pl_ibch_0489	19Ge	210526_NB552014_0063_AHF3FNBGXJ	SARS_12	NextSeq 550 (Illumina)	Paired-end	50921514	50788142	5831335	44956807	0.885183	0.997381	29897	0	0	29127.7	20A
covid_hub_pl_ibch_0490	20Ge	210526_NB552014_0063_AHF3FNBGXJ	SARS_12	NextSeq 550 (Illumina)	Paired-end	5279822	5152830	1226014	3926816	0.76207	0.975948	29897	9	0.000301034	6104.37	20A
covid_hub_pl_ibch_0491	21Ge	210526_NB552014_0063_AHF3FNBGXJ	SARS_12	NextSeq 550 (Illumina)	Paired-end	3774600	3702464	881853	2820611	0.76182	0.980889	29903	17	0.000568505	4424.99	20B
covid_hub_pl_ibch_0492	22Ge	210526_NB552014_0063_AHF3FNBGXJ	SARS_12	NextSeq 550 (Illumina)	Paired-end	10335406	10233000	1846662	8386338	0.819539	0.990092	29903	3	0.000100324	9212.88	20B
covid_hub_pl_ibch_0493	23Ge	210526_NB552014_0063_AHF3FNBGXJ	SARS_12	NextSeq 550 (Illumina)	Paired-end	1439862	1371542	370731	1000811	0.729698	0.952551	29903	28	0.000936361	1848.51	20A
covid_hub_pl_ibch_0494	24Ge	210526_NB552014_0063_AHF3FNBGXJ	SARS_12	NextSeq 550 (Illumina)	Paired-end	1686218	1597672	590759	1006913	0.630238	0.947488	29903	27	0.000902919	2932.9	20A
covid_hub_pl_ibch_0495	25Ge	210526_NB552014_0063_AHF3FNBGXJ	SARS_12	NextSeq 550 (Illumina)	Paired-end	10682304	10604754	2123063	8481691	0.799801	0.99274	29903	7	0.00023409	10637.3	20B
covid_hub_pl_ibch_0496	26Ge	210526_NB552014_0063_AHF3FNBGXJ	SARS_12	NextSeq 550 (Illumina)	Paired-end	1368306	1292876	462407	830469	0.642342	0.944873	29897	26	0.000869652	2313.67	20A
covid_hub_pl_ibch_0497	27Ge	210526_NB552014_0063_AHF3FNBGXJ	SARS_12	NextSeq 550 (Illumina)	Paired-end	39656988	39541948	6681515	32860433	0.831027	0.997099	29903	0	0	33418.5	20B
covid_hub_pl_ibch_0498	28Ge	210526_NB552014_0063_AHF3FNBGXJ	SARS_12	NextSeq 550 (Illumina)	Paired-end	16463986	16383456	3863280	12520176	0.764196	0.995109	29897	0	0	19233.9	20A
covid_hub_pl_ibch_0499	29Ge	210526_NB552014_0063_AHF3FNBGXJ	SARS_12	NextSeq 550 (Illumina)	Paired-end	3994446	3898716	1159116	2739600	0.702693	0.976034	29903	0	0	5803.23	20B
covid_hub_pl_ibch_0500	30Ge	210526_NB552014_0063_AHF3FNBGXJ	SARS_12	NextSeq 550 (Illumina)	Paired-end	16676710	16534420	2707456	13826964	0.836253	0.991468	29897	0	0	13409.2	20A
covid_hub_pl_ibch_0501	31Ge	210526_NB552014_0063_AHF3FNBGXJ	SARS_12	NextSeq 550 (Illumina)	Paired-end	15191218	15065900	3453907	11611993	0.770747	0.991751	29903	0	0	17258.8	20B
covid_hub_pl_ibch_0502	32Ge	210526_NB552014_0063_AHF3FNBGXJ	SARS_12	NextSeq 550 (Illumina)	Paired-end	26777766	26627790	4774161	21853629	0.820708	0.994399	29902	0	0	23768.3	20B
covid_hub_pl_ibch_0503	33Ge	210526_NB552014_0063_AHF3FNBGXJ	SARS_12	NextSeq 550 (Illumina)	Paired-end	8875838	8771186	2308121	6463065	0.736852	0.988209	29903	0	0	11527.9	20B
covid_hub_pl_ibch_0504	34Ge	210526_NB552014_0063_AHF3FNBGXJ	SARS_12	NextSeq 550 (Illumina)	Paired-end	2665338	2619180	979062	1640118	0.626195	0.982682	29903	28	0.000936361	4906.45	20A
covid_hub_pl_ibch_0505	35Ge	210526_NB552014_0063_AHF3FNBGXJ	SARS_12	NextSeq 550 (Illumina)	Paired-end	130804	92452	73345	19107	0.206669	0.706798	29903	35	0.00117045	336.34	20B
covid_hub_pl_ibch_0506	36Ge	210526_NB552014_0063_AHF3FNBGXJ	SARS_12	NextSeq 550 (Illumina)	Paired-end	8314442	8261218	1307698	6953520	0.841706	0.993599	29903	4	0.000133766	6478.71	20A
covid_hub_pl_ibch_0507	37Ge	210526_NB552014_0063_AHF3FNBGXJ	SARS_12	NextSeq 550 (Illumina)	Paired-end	9984356	9909166	1248325	8660841	0.874023	0.992469	29903	10	0.000334415	6176.58	20B
covid_hub_pl_ibch_0508	38Ge	210526_NB552014_0063_AHF3FNBGXJ	SARS_12	NextSeq 550 (Illumina)	Paired-end	3515906	3451534	353236	3098298	0.897658	0.981691	29897	24	0.000802756	1760.47	20A
covid_hub_pl_ibch_0509	39Ge	210526_NB552014_0063_AHF3FNBGXJ	SARS_12	NextSeq 550 (Illumina)	Paired-end	23292886	23175528	2778166	20397362	0.880125	0.994962	29897	0	0	13759.9	20A
covid_hub_pl_ibch_0510	40Ge	210526_NB552014_0063_AHF3FNBGXJ	SARS_12	NextSeq 550 (Illumina)	Paired-end	1803258	1731158	237639	1493519	0.862728	0.960017	29887	20	0.000669187	1175.04	20A
covid_hub_pl_ibch_0511	41Ge	210526_NB552014_0063_AHF3FNBGXJ	SARS_12	NextSeq 550 (Illumina)	Paired-end	13806266	13739432	1462143	12277289	0.893581	0.995159	29897	0	0	7242.2	20A
covid_hub_pl_ibch_0512	42Ge	210526_NB552014_0063_AHF3FNBGXJ	SARS_12	NextSeq 550 (Illumina)	Paired-end	3334372	3264606	560963	2703643	0.828168	0.979077	29897	23	0.000769308	2776.71	20A
covid_hub_pl_ibch_0513	43Ge	210526_NB552014_0063_AHF3FNBGXJ	SARS_12	NextSeq 550 (Illumina)	Paired-end	19515690	19431062	5601707	13829355	0.711714	0.995664	29903	0	0	27904.5	20A
covid_hub_pl_ibch_0514	44Ge	210526_NB552014_0063_AHF3FNBGXJ	SARS_12	NextSeq 550 (Illumina)	Paired-end	537098	500044	195187	304857	0.60966	0.931011	29903	39	0.00130422	976.48	20A
covid_hub_pl_ibch_0515	45Ge	210526_NB552014_0063_AHF3FNBGXJ	SARS_12	NextSeq 550 (Illumina)	Paired-end	24625226	24548138	6116453	18431685	0.750838	0.99687	29897	0	0	30585.2	20A
covid_hub_pl_ibch_0516	46Ge	210526_NB552014_0063_AHF3FNBGXJ	SARS_12	NextSeq 550 (Illumina)	Paired-end	2757522	2719426	1126147	1593279	0.585888	0.986185	29735	7	0.000235413	5663.76	20B
covid_hub_pl_ibch_0517	47Ge	210526_NB552014_0063_AHF3FNBGXJ	SARS_12	NextSeq 550 (Illumina)	Paired-end	6492452	6451930	2102427	4349503	0.67414	0.993759	29903	10	0.000334415	10526.9	20A
covid_hub_pl_ibch_0518	48Ge	210526_NB552014_0063_AHF3FNBGXJ	SARS_12	NextSeq 550 (Illumina)	Paired-end	3341924	3305878	1340900	1964978	0.594389	0.989214	29903	21	0.000702271	6712.9	20A
covid_hub_pl_ibch_0519	49Ge	210526_NB552014_0063_AHF3FNBGXJ	SARS_12	NextSeq 550 (Illumina)	Paired-end	12562352	12500920	3268699	9232221	0.738523	0.99511	29897	7	0.000234137	16323.5	20A
covid_hub_pl_ibch_0520	154G	210526_NB552014_0063_AHF3FNBGXJ	SARS_12	NextSeq 550 (Illumina)	Paired-end	80342	1860	999	861	0.462903	0.023151	29903	13956	0.466709	5.29	20A
covid_hub_pl_ibch_0521	155G	210526_NB552014_0063_AHF3FNBGXJ	SARS_12	NextSeq 550 (Illumina)	Paired-end	131672	1518	552	966	0.636364	0.0115286	29903	24080	0.80527	2.88	19A
covid_hub_pl_ibch_0522	156G	210526_NB552014_0063_AHF3FNBGXJ	SARS_12	NextSeq 550 (Illumina)	Paired-end	120054	2896	1738	1158	0.399862	0.0241225	29903	4210	0.140789	8.9	19A
covid_hub_pl_ibch_0523	157G	210526_NB552014_0063_AHF3FNBGXJ	SARS_12	NextSeq 550 (Illumina)	Paired-end	93772	1560	877	683	0.437821	0.0166361	29903	16339	0.5464	4.64	19A
covid_hub_pl_ibch_0524	158G	210526_NB552014_0063_AHF3FNBGXJ	SARS_12	NextSeq 550 (Illumina)	Paired-end	98512	1672	934	738	0.441388	0.0169726	29903	14857	0.49684	4.83	20A
covid_hub_pl_ibch_0525	159G	210526_NB552014_0063_AHF3FNBGXJ	SARS_12	NextSeq 550 (Illumina)	Paired-end	89478592	695716	201231	494485	0.710757	0.00777522	29903	47	0.00157175	1011.37	20A
covid_hub_pl_ibch_0526	1TH	210526_NB552014_0063_AHF3FNBGXJ	SARS_12	NextSeq 550 (Illumina)	Paired-end	555488	500990	416159	84831	0.169327	0.901892	29903	29	0.000969802	2102.36	20B
covid_hub_pl_ibch_0527	1w	210721_NB552014_0066_AHF3FVBGXJ	SARS_13	NextSeq 550 (Illumina)	Paired-end	1796854	1709686	364770	1344916	0.786645	0.951489	29903	21	0.000702271	1870.95	20B
covid_hub_pl_ibch_0528	3w	210721_NB552014_0066_AHF3FVBGXJ	SARS_13	NextSeq 550 (Illumina)	Paired-end	15481284	14785198	1233797	13551401	0.916552	0.955037	29903	1	3.34415e-05	6407.38	20B
covid_hub_pl_ibch_0529	4w	210721_NB552014_0066_AHF3FVBGXJ	SARS_13	NextSeq 550 (Illumina)	Paired-end	1798174	1738754	333106	1405648	0.808423	0.966955	29897	23	0.000769308	1701.77	20A
covid_hub_pl_ibch_0530	5w	210721_NB552014_0066_AHF3FVBGXJ	SARS_13	NextSeq 550 (Illumina)	Paired-end	12783480	12548342	1788040	10760302	0.857508	0.981606	29903	0	0	9170.21	20B
covid_hub_pl_ibch_0531	6w	210721_NB552014_0066_AHF3FVBGXJ	SARS_13	NextSeq 550 (Illumina)	Paired-end	15303052	15090760	3771736	11319024	0.750063	0.986127	29903	4	0.000133766	19408	20A
covid_hub_pl_ibch_0532	7w	210721_NB552014_0066_AHF3FVBGXJ	SARS_13	NextSeq 550 (Illumina)	Paired-end	1077680	1010842	197412	813430	0.804705	0.93798	29903	4	0.000133766	1013.37	20A
covid_hub_pl_ibch_0533	8w	210721_NB552014_0066_AHF3FVBGXJ	SARS_13	NextSeq 550 (Illumina)	Paired-end	1848112	1785748	200635	1585113	0.887647	0.966255	29891	25	0.000836372	1046.67	20A
covid_hub_pl_ibch_0534	10w	210721_NB552014_0066_AHF3FVBGXJ	SARS_13	NextSeq 550 (Illumina)	Paired-end	416771020	409142032	36641597	372500435	0.910443	0.981695	29897	0	0	39004	20A
covid_hub_pl_ibch_0535	11w	210721_NB552014_0066_AHF3FVBGXJ	SARS_13	NextSeq 550 (Illumina)	Paired-end	3688476	3462474	395503	3066971	0.885774	0.938728	29903	7	0.00023409	2011.13	20A
covid_hub_pl_ibch_0536	13w	210721_NB552014_0066_AHF3FVBGXJ	SARS_13	NextSeq 550 (Illumina)	Paired-end	3860616	3667684	395503	3272181	0.892165	0.950026	29903	0	0	2086.35	20E (EU1)
covid_hub_pl_ibch_0537	14w	210721_NB552014_0066_AHF3FVBGXJ	SARS_13	NextSeq 550 (Illumina)	Paired-end	7711328	7540128	860428	6679700	0.885887	0.977799	29903	0	0	4450.08	20A
covid_hub_pl_ibch_0538	15w	210721_NB552014_0066_AHF3FVBGXJ	SARS_13	NextSeq 550 (Illumina)	Paired-end	6256102	6088224	461900	5626324	0.924132	0.973166	29880	10	0.000334672	2405.08	20B
covid_hub_pl_ibch_0539	16w	210721_NB552014_0066_AHF3FVBGXJ	SARS_13	NextSeq 550 (Illumina)	Paired-end	15270588	14848678	1159270	13689408	0.921928	0.972371	29903	2	6.68829e-05	6019.74	20B
covid_hub_pl_ibch_0540	17w	210721_NB552014_0066_AHF3FVBGXJ	SARS_13	NextSeq 550 (Illumina)	Paired-end	343910	325184	94655	230529	0.708919	0.94555	29903	30	0.00100324	487.11	20B
covid_hub_pl_ibch_0541	18w	210721_NB552014_0066_AHF3FVBGXJ	SARS_13	NextSeq 550 (Illumina)	Paired-end	7540188	7445082	1984864	5460218	0.733399	0.987387	29903	2	6.68829e-05	10229	20B
covid_hub_pl_ibch_0542	19w	210721_NB552014_0066_AHF3FVBGXJ	SARS_13	NextSeq 550 (Illumina)	Paired-end	5975904	5893030	1679593	4213437	0.714987	0.986132	29905	0	0	8587.96	20B
covid_hub_pl_ibch_0543	20w	210721_NB552014_0066_AHF3FVBGXJ	SARS_13	NextSeq 550 (Illumina)	Paired-end	13491196	13323448	2804709	10518739	0.789491	0.987566	29897	0	0	14452.4	20A
covid_hub_pl_ibch_0544	21w	210721_NB552014_0066_AHF3FVBGXJ	SARS_13	NextSeq 550 (Illumina)	Paired-end	5918368	5827058	1219619	4607439	0.790697	0.984572	29903	1	3.34415e-05	6296.65	20B
covid_hub_pl_ibch_0545	22w	210721_NB552014_0066_AHF3FVBGXJ	SARS_13	NextSeq 550 (Illumina)	Paired-end	1679186	1647768	436821	1210947	0.734901	0.98129	29903	32	0.00107013	2246.57	20A
covid_hub_pl_ibch_0546	11Ch	210721_NB552014_0066_AHF3FVBGXJ	SARS_13	NextSeq 550 (Illumina)	Paired-end	201052	67354	14190	53164	0.789322	0.335008	29903	108	0.00361168	71.47	20B
covid_hub_pl_ibch_0547	12Ch	210721_NB552014_0066_AHF3FVBGXJ	SARS_13	NextSeq 550 (Illumina)	Paired-end	12885242	12719558	1770716	10948842	0.860788	0.987142	29903	5	0.000167207	8886.12	20B
covid_hub_pl_ibch_0548	13Ch	210721_NB552014_0066_AHF3FVBGXJ	SARS_13	NextSeq 550 (Illumina)	Paired-end	22352	1214	739	475	0.391269	0.0543128	29903	20004	0.668963	3.85	19A
covid_hub_pl_ibch_0549	14Ch	210721_NB552014_0066_AHF3FVBGXJ	SARS_13	NextSeq 550 (Illumina)	Paired-end	356662	334400	190622	143778	0.429958	0.937582	29903	56	0.00187272	966.79	20B
covid_hub_pl_ibch_0550	15Ch	210721_NB552014_0066_AHF3FVBGXJ	SARS_13	NextSeq 550 (Illumina)	Paired-end	1599958	1523052	365131	1157921	0.760264	0.951932	29898	30	0.00100341	1852.35	20B
covid_hub_pl_ibch_0551	16Ch	210721_NB552014_0066_AHF3FVBGXJ	SARS_13	NextSeq 550 (Illumina)	Paired-end	81654	33016	9320	23696	0.717713	0.40434	29903	204	0.00682206	47.2	20B
covid_hub_pl_ibch_0552	17Ch	210721_NB552014_0066_AHF3FVBGXJ	SARS_13	NextSeq 550 (Illumina)	Paired-end	93410	81202	37802	43400	0.53447	0.869307	29903	64	0.00214025	191.1	20B
covid_hub_pl_ibch_0553	18Ch	210721_NB552014_0066_AHF3FVBGXJ	SARS_13	NextSeq 550 (Illumina)	Paired-end	707932	689630	220247	469383	0.68063	0.974147	29903	38	0.00127078	1116.62	20B
covid_hub_pl_ibch_0554	19Ch	210721_NB552014_0066_AHF3FVBGXJ	SARS_13	NextSeq 550 (Illumina)	Paired-end	454738	80164	11329	68835	0.858677	0.176286	29903	447	0.0149483	55.99	20B
covid_hub_pl_ibch_0555	20Ch	210721_NB552014_0066_AHF3FVBGXJ	SARS_13	NextSeq 550 (Illumina)	Paired-end	10433902	10223918	791306	9432612	0.922602	0.979875	29897	4	0.000133793	3879.88	20A
covid_hub_pl_ibch_0556	21Ch	210721_NB552014_0066_AHF3FVBGXJ	SARS_13	NextSeq 550 (Illumina)	Paired-end	2621108	2583218	974030	1609188	0.622939	0.985544	29860	22	0.000736772	4924.65	20A
covid_hub_pl_ibch_0557	22Ch	210721_NB552014_0066_AHF3FVBGXJ	SARS_13	NextSeq 550 (Illumina)	Paired-end	2467956	2412166	1026339	1385827	0.574516	0.977394	29903	25	0.000836037	5238.95	20B
covid_hub_pl_ibch_0558	23Ch	210721_NB552014_0066_AHF3FVBGXJ	SARS_13	NextSeq 550 (Illumina)	Paired-end	1440090	282688	25853	256835	0.908546	0.196299	29903	78	0.00260843	131.29	20A
covid_hub_pl_ibch_0559	24Ch	210721_NB552014_0066_AHF3FVBGXJ	SARS_13	NextSeq 550 (Illumina)	Paired-end	19068	10710	4000	6710	0.626517	0.561674	29903	2203	0.0736715	20.41	20B
covid_hub_pl_ibch_0560	25Ch	210721_NB552014_0066_AHF3FVBGXJ	SARS_13	NextSeq 550 (Illumina)	Paired-end	9004	5280	3512	1768	0.334848	0.586406	29903	776	0.0259506	17.91	20A
covid_hub_pl_ibch_0561	26Ch	210721_NB552014_0066_AHF3FVBGXJ	SARS_13	NextSeq 550 (Illumina)	Paired-end	537768	353688	50852	302836	0.856224	0.657696	29897	48	0.00160551	256.84	20A
covid_hub_pl_ibch_0562	27Ch	210721_NB552014_0066_AHF3FVBGXJ	SARS_13	NextSeq 550 (Illumina)	Paired-end	133822	127024	28179	98845	0.77816	0.949201	29903	55	0.00183928	142.79	20B
covid_hub_pl_ibch_0563	29Ch	210721_NB552014_0066_AHF3FVBGXJ	SARS_13	NextSeq 550 (Illumina)	Paired-end	782256	718948	50652	668296	0.929547	0.91907	29903	88	0.00294285	255.99	20B
covid_hub_pl_ibch_0564	30Ch	210721_NB552014_0066_AHF3FVBGXJ	SARS_13	NextSeq 550 (Illumina)	Paired-end	27334	3596	2699	897	0.249444	0.131558	29903	1305	0.0436411	14.32	20A
covid_hub_pl_ibch_0565	31Ch	210721_NB552014_0066_AHF3FVBGXJ	SARS_13	NextSeq 550 (Illumina)	Paired-end	313170	299524	87707	211817	0.707179	0.956426	29903	46	0.00153831	445.69	20B
covid_hub_pl_ibch_0566	32Ch	210721_NB552014_0066_AHF3FVBGXJ	SARS_13	NextSeq 550 (Illumina)	Paired-end	7563864	7430780	1745302	5685478	0.765125	0.982405	29897	18	0.000602067	8866.13	20A
covid_hub_pl_ibch_0567	33Ch	210721_NB552014_0066_AHF3FVBGXJ	SARS_13	NextSeq 550 (Illumina)	Paired-end	2231368	2202344	160887	2041457	0.926947	0.986993	29903	12	0.000401298	818.67	20B
covid_hub_pl_ibch_0568	34Ch	210721_NB552014_0066_AHF3FVBGXJ	SARS_13	NextSeq 550 (Illumina)	Paired-end	28786	16778	7093	9685	0.577244	0.582853	29903	94	0.0031435	37.92	20A
covid_hub_pl_ibch_0569	35Ch	210721_NB552014_0066_AHF3FVBGXJ	SARS_13	NextSeq 550 (Illumina)	Paired-end	11906316	11719124	840599	10878525	0.928271	0.984278	29903	10	0.000334415	4310.87	20B
covid_hub_pl_ibch_0570	37Ch	210721_NB552014_0066_AHF3FVBGXJ	SARS_13	NextSeq 550 (Illumina)	Paired-end	3956	3064	2568	496	0.16188	0.77452	29903	2834	0.0947731	13.08	20B
covid_hub_pl_ibch_0571	38Ch	210721_NB552014_0066_AHF3FVBGXJ	SARS_13	NextSeq 550 (Illumina)	Paired-end	15888034	15645406	2227569	13417837	0.857622	0.984729	29903	5	0.000167207	11372	19A
covid_hub_pl_ibch_0572	39Ch	210721_NB552014_0066_AHF3FVBGXJ	SARS_13	NextSeq 550 (Illumina)	Paired-end	6606382	6226964	477094	5749870	0.923383	0.942568	29903	26	0.000869478	2425.29	20A
covid_hub_pl_ibch_0573	40Ch	210721_NB552014_0066_AHF3FVBGXJ	SARS_13	NextSeq 550 (Illumina)	Paired-end	1795732	1764812	371587	1393225	0.789447	0.982781	29897	12	0.000401378	1892.46	20A
covid_hub_pl_ibch_0574	41Ch	210721_NB552014_0066_AHF3FVBGXJ	SARS_13	NextSeq 550 (Illumina)	Paired-end	850134	823532	127484	696048	0.845198	0.968708	29903	46	0.00153831	644.59	20A
covid_hub_pl_ibch_0575	42Ch	210721_NB552014_0066_AHF3FVBGXJ	SARS_13	NextSeq 550 (Illumina)	Paired-end	29308	16396	13721	2675	0.16315	0.559438	29903	88	0.00294285	71.25	20A
covid_hub_pl_ibch_0576	43Ch	210721_NB552014_0066_AHF3FVBGXJ	SARS_13	NextSeq 550 (Illumina)	Paired-end	67800	48012	15832	32180	0.670249	0.708142	29903	336	0.0112363	78.2	20B
covid_hub_pl_ibch_0577	44Ch	210721_NB552014_0066_AHF3FVBGXJ	SARS_13	NextSeq 550 (Illumina)	Paired-end	438362	380074	73333	306741	0.807056	0.867032	29897	61	0.00204034	372.47	20A
covid_hub_pl_ibch_0578	45Ch	210721_NB552014_0066_AHF3FVBGXJ	SARS_13	NextSeq 550 (Illumina)	Paired-end	1714544	922920	81437	841483	0.911762	0.538289	29903	34	0.00113701	411	20B
covid_hub_pl_ibch_0579	46Ch	210721_NB552014_0066_AHF3FVBGXJ	SARS_13	NextSeq 550 (Illumina)	Paired-end	5811598	5429594	307600	5121994	0.943348	0.934269	29898	30	0.00100341	1563.42	20B
covid_hub_pl_ibch_0580	47Ch	210721_NB552014_0066_AHF3FVBGXJ	SARS_13	NextSeq 550 (Illumina)	Paired-end	12060	1760	1225	535	0.303977	0.145937	29903	14233	0.475972	6.26	20B
covid_hub_pl_ibch_0581	49Ch	210721_NB552014_0066_AHF3FVBGXJ	SARS_13	NextSeq 550 (Illumina)	Paired-end	2142	318	262	56	0.176101	0.148459	29903	28989	0.969435	1.35	20A
covid_hub_pl_ibch_0582	50Ch	210721_NB552014_0066_AHF3FVBGXJ	SARS_13	NextSeq 550 (Illumina)	Paired-end	868036	828574	99370	729204	0.880071	0.954539	29903	50	0.00167207	501.82	20B
covid_hub_pl_ibch_0583	52Ch	210721_NB552014_0066_AHF3FVBGXJ	SARS_13	NextSeq 550 (Illumina)	Paired-end	37838	36394	17377	19017	0.522531	0.961837	29903	78	0.00260843	88.12	20B
covid_hub_pl_ibch_0584	53Ch	210721_NB552014_0066_AHF3FVBGXJ	SARS_13	NextSeq 550 (Illumina)	Paired-end	200	108	93	15	0.138889	0.54	29903	29903	1	0.49	-
covid_hub_pl_ibch_0585	54Ch	210721_NB552014_0066_AHF3FVBGXJ	SARS_13	NextSeq 550 (Illumina)	Paired-end	7342	6792	6121	671	0.0987927	0.925089	29903	129	0.00431395	31.5	20A
covid_hub_pl_ibch_0586	55Ch	210721_NB552014_0066_AHF3FVBGXJ	SARS_13	NextSeq 550 (Illumina)	Paired-end	971438	356664	40977	315687	0.88511	0.367151	29903	55	0.00183928	210.83	20A
covid_hub_pl_ibch_0587	56Ch	210721_NB552014_0066_AHF3FVBGXJ	SARS_13	NextSeq 550 (Illumina)	Paired-end	3962042	3901094	1289794	2611300	0.669376	0.984617	29903	21	0.000702271	6554.98	20A
covid_hub_pl_ibch_0588	58Ch	210721_NB552014_0066_AHF3FVBGXJ	SARS_13	NextSeq 550 (Illumina)	Paired-end	56192	30388	10407	19981	0.657529	0.540789	29903	153	0.00511654	51.78	20B
covid_hub_pl_ibch_0589	59Ch	210721_NB552014_0066_AHF3FVBGXJ	SARS_13	NextSeq 550 (Illumina)	Paired-end	35060	21242	11120	10122	0.476509	0.605876	29903	198	0.00662141	59.28	20A
covid_hub_pl_ibch_0590	60Ch	210721_NB552014_0066_AHF3FVBGXJ	SARS_13	NextSeq 550 (Illumina)	Paired-end	40890	13762	3894	9868	0.717047	0.336562	29903	703	0.0235093	20.01	20B
covid_hub_pl_ibch_0591	61Ch	210721_NB552014_0066_AHF3FVBGXJ	SARS_13	NextSeq 550 (Illumina)	Paired-end	210168	115032	22961	92071	0.800395	0.547334	29903	79	0.00264188	115.72	20A
covid_hub_pl_ibch_0592	62Ch	210721_NB552014_0066_AHF3FVBGXJ	SARS_13	NextSeq 550 (Illumina)	Paired-end	261094	244020	84380	159640	0.654209	0.934606	29898	67	0.00224095	428.98	20B
covid_hub_pl_ibch_0593	63Ch	210721_NB552014_0066_AHF3FVBGXJ	SARS_13	NextSeq 550 (Illumina)	Paired-end	66764	57790	15682	42108	0.728638	0.865586	29903	111	0.003712	81.71	20B
covid_hub_pl_ibch_0594	64Ch	210721_NB552014_0066_AHF3FVBGXJ	SARS_13	NextSeq 550 (Illumina)	Paired-end	109176	95960	28257	67703	0.705534	0.878948	29897	82	0.00274275	144.48	20A
covid_hub_pl_ibch_0595	65Ch	210721_NB552014_0066_AHF3FVBGXJ	SARS_13	NextSeq 550 (Illumina)	Paired-end	224626	189480	68726	120754	0.637292	0.843535	29897	62	0.00207379	346.01	20A
covid_hub_pl_ibch_0596	66Ch	210721_NB552014_0066_AHF3FVBGXJ	SARS_13	NextSeq 550 (Illumina)	Paired-end	7862930	6930164	416914	6513250	0.939841	0.881372	29903	34	0.00113701	2121.34	20A
covid_hub_pl_ibch_0597	67Ch	210721_NB552014_0066_AHF3FVBGXJ	SARS_13	NextSeq 550 (Illumina)	Paired-end	201288	134862	31715	103147	0.764834	0.669995	29903	63	0.00210681	158.26	20B
covid_hub_pl_ibch_0598	68Ch	210721_NB552014_0066_AHF3FVBGXJ	SARS_13	NextSeq 550 (Illumina)	Paired-end	560212	458576	85979	372597	0.812509	0.818576	29903	49	0.00163863	434.27	20A
covid_hub_pl_ibch_0599	69Ch	210721_NB552014_0066_AHF3FVBGXJ	SARS_13	NextSeq 550 (Illumina)	Paired-end	717170	645116	183364	461752	0.715766	0.89953	29903	37	0.00123733	931.98	20B
covid_hub_pl_ibch_0600	70Ch	210721_NB552014_0066_AHF3FVBGXJ	SARS_13	NextSeq 550 (Illumina)	Paired-end	18506632	18181808	1514306	16667502	0.916713	0.982448	29903	15	0.000501622	7726.04	20B
covid_hub_pl_ibch_0601	71Ch	210721_NB552014_0066_AHF3FVBGXJ	SARS_13	NextSeq 550 (Illumina)	Paired-end	1881684	1781340	130543	1650797	0.926716	0.946673	29903	43	0.00143798	654.54	20B
covid_hub_pl_ibch_0602	72Ch	210721_NB552014_0066_AHF3FVBGXJ	SARS_13	NextSeq 550 (Illumina)	Paired-end	2444048	1510864	84783	1426081	0.943884	0.618181	29894	53	0.00177293	433.45	20B
covid_hub_pl_ibch_0603	73Ch	210721_NB552014_0066_AHF3FVBGXJ	SARS_13	NextSeq 550 (Illumina)	Paired-end	413220	352442	62000	290442	0.824085	0.852916	29898	54	0.00180614	316.02	20B
covid_hub_pl_ibch_0604	74Ch	210721_NB552014_0066_AHF3FVBGXJ	SARS_13	NextSeq 550 (Illumina)	Paired-end	1049690	1022306	254116	768190	0.751429	0.973912	29903	45	0.00150487	1282.44	20B
covid_hub_pl_ibch_0605	75Ch	210721_NB552014_0066_AHF3FVBGXJ	SARS_13	NextSeq 550 (Illumina)	Paired-end	71276	19782	6771	13011	0.657719	0.277541	29903	743	0.024847	34.25	20B
covid_hub_pl_ibch_0606	76Ch	210721_NB552014_0066_AHF3FVBGXJ	SARS_13	NextSeq 550 (Illumina)	Paired-end	17020	628	464	164	0.261146	0.0368978	29903	25508	0.853025	2.43	20A
covid_hub_pl_ibch_0607	77Ch	210721_NB552014_0066_AHF3FVBGXJ	SARS_13	NextSeq 550 (Illumina)	Paired-end	89640	50546	19677	30869	0.610711	0.563878	29903	83	0.00277564	100.07	20B
covid_hub_pl_ibch_0608	78Ch	210721_NB552014_0066_AHF3FVBGXJ	SARS_13	NextSeq 550 (Illumina)	Paired-end	481898	410136	86715	323421	0.78857	0.851085	29898	52	0.00173925	443.33	20B
covid_hub_pl_ibch_0609	80Ch	210721_NB552014_0066_AHF3FVBGXJ	SARS_13	NextSeq 550 (Illumina)	Paired-end	1501272	1455782	149050	1306732	0.897615	0.969699	29903	25	0.000836037	740.03	20B
covid_hub_pl_ibch_0610	81Ch	210721_NB552014_0066_AHF3FVBGXJ	SARS_13	NextSeq 550 (Illumina)	Paired-end	1635228	1574846	102583	1472263	0.934862	0.963074	29903	49	0.00163863	514.84	20A
covid_hub_pl_ibch_0611	2w	211005_NB552014_0067_AHF3G3BGXJ	SARS_14	NextSeq 550 (Illumina)	Paired-end	19828824	19706694	2812863	16893831	0.857264	0.993841	29903	0	0	14088.8	20B
covid_hub_pl_ibch_0612	9w	211005_NB552014_0067_AHF3G3BGXJ	SARS_14	NextSeq 550 (Illumina)	Paired-end	10428696	10227788	964981	9262807	0.905651	0.980735	29903	4	0.000133766	4830.63	20A
covid_hub_pl_ibch_0613	23w	211005_NB552014_0067_AHF3G3BGXJ	SARS_14	NextSeq 550 (Illumina)	Paired-end	17162788	17001856	2496765	14505091	0.853148	0.990623	29901	0	0	12323.6	20E (EU1)
covid_hub_pl_ibch_0614	24w	211005_NB552014_0067_AHF3G3BGXJ	SARS_14	NextSeq 550 (Illumina)	Paired-end	29063512	28866462	3741165	25125297	0.870398	0.99322	29903	0	0	18150.5	20B
covid_hub_pl_ibch_0615	25w	211005_NB552014_0067_AHF3G3BGXJ	SARS_14	NextSeq 550 (Illumina)	Paired-end	47285676	47154744	5521824	41632920	0.8829	0.997231	29897	0	0	26501.1	20A
covid_hub_pl_ibch_0616	26w	211005_NB552014_0067_AHF3G3BGXJ	SARS_14	NextSeq 550 (Illumina)	Paired-end	6562794	6437050	1247677	5189373	0.806173	0.98084	29903	10	0.000334415	6105.68	20A
covid_hub_pl_ibch_0617	27w	211005_NB552014_0067_AHF3G3BGXJ	SARS_14	NextSeq 550 (Illumina)	Paired-end	17252882	17104164	2144238	14959926	0.874636	0.99138	29897	0	0	10590.2	20A
covid_hub_pl_ibch_0618	28Ch	211005_NB552014_0067_AHF3G3BGXJ	SARS_14	NextSeq 550 (Illumina)	Paired-end	1904272	1878472	169769	1708703	0.909624	0.986452	29903	29	0.000969802	831.76	20B
covid_hub_pl_ibch_0619	28w	211005_NB552014_0067_AHF3G3BGXJ	SARS_14	NextSeq 550 (Illumina)	Paired-end	16812326	16663222	2369262	14293960	0.857815	0.991131	29903	0	0	11674.1	20A
covid_hub_pl_ibch_0620	29w	211005_NB552014_0067_AHF3G3BGXJ	SARS_14	NextSeq 550 (Illumina)	Paired-end	15941576	15808946	1558429	14250517	0.901421	0.99168	29903	2	6.68829e-05	7531.09	20B
covid_hub_pl_ibch_0621	30w	211005_NB552014_0067_AHF3G3BGXJ	SARS_14	NextSeq 550 (Illumina)	Paired-end	26415694	26231992	1840339	24391653	0.929844	0.993046	29897	0	0	8912.11	20A
covid_hub_pl_ibch_0622	31w	211005_NB552014_0067_AHF3G3BGXJ	SARS_14	NextSeq 550 (Illumina)	Paired-end	4649102	4424926	463185	3961741	0.895324	0.951781	29903	0	0	2242.29	20B
covid_hub_pl_ibch_0623	32w	211005_NB552014_0067_AHF3G3BGXJ	SARS_14	NextSeq 550 (Illumina)	Paired-end	7845962	7650076	660122	6989954	0.91371	0.975034	29903	3	0.000100324	3207.8	20B
covid_hub_pl_ibch_0624	34w	211005_NB552014_0067_AHF3G3BGXJ	SARS_14	NextSeq 550 (Illumina)	Paired-end	4174952	4017280	452772	3564508	0.887294	0.962234	29903	19	0.000635388	2206.48	20A
covid_hub_pl_ibch_0625	35w	211005_NB552014_0067_AHF3G3BGXJ	SARS_14	NextSeq 550 (Illumina)	Paired-end	922708	736422	92786	643636	0.874004	0.798109	29899	41	0.00137128	455.58	20B
covid_hub_pl_ibch_0626	36Ch	211005_NB552014_0067_AHF3G3BGXJ	SARS_14	NextSeq 550 (Illumina)	Paired-end	424416	20530	1416	19114	0.931028	0.0483724	29903	19516	0.652644	6.55	20B
covid_hub_pl_ibch_0627	36w	211005_NB552014_0067_AHF3G3BGXJ	SARS_14	NextSeq 550 (Illumina)	Paired-end	7706446	7513900	615584	6898316	0.918074	0.975015	29903	6	0.000200649	3000.79	20A
covid_hub_pl_ibch_0628	37w	211005_NB552014_0067_AHF3G3BGXJ	SARS_14	NextSeq 550 (Illumina)	Paired-end	31539944	31355322	3350634	28004688	0.89314	0.994146	29903	1	3.34415e-05	16158.5	20B
covid_hub_pl_ibch_0629	38w	211005_NB552014_0067_AHF3G3BGXJ	SARS_14	NextSeq 550 (Illumina)	Paired-end	2182722	2075792	339827	1735965	0.83629	0.951011	29893	12	0.000401432	1655.57	20A
covid_hub_pl_ibch_0630	39w	211005_NB552014_0067_AHF3G3BGXJ	SARS_14	NextSeq 550 (Illumina)	Paired-end	14850570	14681138	1673164	13007974	0.886033	0.988591	29900	2	6.68896e-05	8094.92	20A
covid_hub_pl_ibch_0631	40w	211005_NB552014_0067_AHF3G3BGXJ	SARS_14	NextSeq 550 (Illumina)	Paired-end	3877500	3652586	650004	3002582	0.822043	0.941995	29903	0	0	3087.44	20B
covid_hub_pl_ibch_0632	41w	211005_NB552014_0067_AHF3G3BGXJ	SARS_14	NextSeq 550 (Illumina)	Paired-end	13772882	13606092	1582744	12023348	0.883674	0.98789	29903	0	0	7815.78	20G
covid_hub_pl_ibch_0633	42w	211005_NB552014_0067_AHF3G3BGXJ	SARS_14	NextSeq 550 (Illumina)	Paired-end	2707872	2571312	472950	2098362	0.816067	0.949569	29903	12	0.000401298	2328.97	20B
covid_hub_pl_ibch_0634	43w	211005_NB552014_0067_AHF3G3BGXJ	SARS_14	NextSeq 550 (Illumina)	Paired-end	10271452	10036648	1293754	8742894	0.871097	0.97714	29903	0	0	6266.74	20B
covid_hub_pl_ibch_0635	44w	211005_NB552014_0067_AHF3G3BGXJ	SARS_14	NextSeq 550 (Illumina)	Paired-end	991068	670010	115450	554560	0.827689	0.676048	29903	34	0.00113701	562.76	20A
covid_hub_pl_ibch_0636	47w	211005_NB552014_0067_AHF3G3BGXJ	SARS_14	NextSeq 550 (Illumina)	Paired-end	33608946	33365002	3233632	30131370	0.903083	0.992742	29903	1	3.34415e-05	15521.8	20A
covid_hub_pl_ibch_0637	48w	211005_NB552014_0067_AHF3G3BGXJ	SARS_14	NextSeq 550 (Illumina)	Paired-end	6207694	6149844	812672	5337172	0.867855	0.990681	29903	26	0.000869478	4006.96	20B
covid_hub_pl_ibch_0638	51Ch	211005_NB552014_0067_AHF3G3BGXJ	SARS_14	NextSeq 550 (Illumina)	Paired-end	5646	100	58	42	0.42	0.0177117	29903	29903	1	0.29	-
covid_hub_pl_ibch_0639	57Ch	211005_NB552014_0067_AHF3G3BGXJ	SARS_14	NextSeq 550 (Illumina)	Paired-end	400626	2016	509	1507	0.74752	0.00503212	29903	24867	0.831589	2.56	19A
covid_hub_pl_ibch_0640	79Ch	211005_NB552014_0067_AHF3G3BGXJ	SARS_14	NextSeq 550 (Illumina)	Paired-end	572256	130656	14526	116130	0.888823	0.228317	29903	395	0.0132094	70.43	20A

## Sheet: 7. Subsampling statistics
Supplementary Table 7. The number of SARS-CoV-2 sequences available in GISAID, collected by IBCH and selected for haplotype network analysis (after subsampling)
	wave 1	wave 2	wave 3	wave 4	wave 5	Total
Source of data	(03.03.2020-12.10.2020)	(13.10.2020-09.02.2021)	(10.02.2021-14.07.2021)	(15.07.2021-08.01.2022)	(09.01.2022-23.05.2022)	(03.2020-05.2022)
GISAID	263	1169	165	28484	32259	78675
IBCH	220	291	1	0	0	512
total	483	146	16501	28484	32259	79187
after subsampling	483	146	105	2107	2058	5294

## Sheet: 8. Haplotype network - wave 1
Supplementary Table 8. Statistics of haplotype network generated for the pandemic wave 1 (03.03.2020-12.10.2020).
A. SARS-CoV-2 variants assigned to particular haplotype nodes.											B. Voivodeships in which haplotypes were identified in the haplotype network.
No.	haplotype node	19A	19B	20A	20B	20D	20G	sum			No.	haplotype node	Lowes Silesian	Kuyavian-Pomeranian	Łódź	Lubusz	Lesser Poland	Masovian	not provided	Opole	Pomeranian	Silesian	Świętokrzyskie	Warmian-Masurian	Greater Poland	West Pomeranian	sum
33	H50	16	0	92	79	3	1	191			33	H50	1	0	30	1	11	13	110	1	17	0	0	0	5	2	191
6	H4	1	0	3	72	0	0	76			6	H4	0	0	5	0	0	0	0	0	0	1	0	0	70	0	76
56	H56	3	0	18	11	0	0	32			56	H56	0	0	0	0	9	15	0	0	4	0	1	2	1	0	32
2	H2	0	0	2	26	0	0	28			2	H2	0	0	0	0	0	0	0	0	0	0	0	0	28	0	28
43	H57	0	1	2	16	9	0	28			43	H57	2	0	2	0	0	0	0	0	14	10	0	0	0	0	28
7	H3	0	0	1	24	0	0	25			7	H3	1	0	3	0	0	0	0	0	0	0	0	0	21	0	25
45	H1	0	0	0	22	0	0	22			45	H1	1	0	3	0	0	0	0	0	0	0	0	0	18	0	22
14	H9	0	0	2	10	0	0	12			14	H9	0	0	5	0	0	0	0	0	0	2	0	0	5	0	12
23	H8	1	0	1	7	0	0	9			23	H8	0	0	1	0	0	0	0	0	0	0	0	0	8	0	9
41	H52	0	0	2	3	0	0	5			41	H52	0	0	0	0	5	0	0	0	0	0	0	0	0	0	5
24	H21	0	0	0	3	0	0	3			24	H21	0	0	0	0	0	0	1	0	0	0	0	0	2	0	3
4	H20	0	0	0	2	0	0	2			4	H20	0	0	0	0	0	0	0	0	0	0	0	0	2	0	2
9	H15	0	0	0	2	0	0	2			9	H15	0	0	0	0	0	0	0	0	0	0	0	0	2	0	2
13	H7	0	0	0	2	0	0	2			13	H7	0	0	0	0	0	0	0	0	0	0	0	0	2	0	2
15	H10	0	0	0	2	0	0	2			15	H10	0	0	0	0	0	0	0	0	0	0	0	0	2	0	2
19	H45	0	0	0	2	0	0	2			19	H45	0	0	0	0	0	0	0	0	0	0	0	0	2	0	2
1	H6	0	0	0	1	0	0	1			1	H6	0	0	1	0	0	0	0	0	0	0	0	0	0	0	1
3	H11	0	0	0	1	0	0	1			3	H11	0	0	0	0	0	0	0	0	0	0	0	0	1	0	1
5	H27	0	0	0	1	0	0	1			5	H27	0	0	0	0	0	0	0	0	0	0	0	0	1	0	1
8	H14	0	0	0	1	0	0	1			8	H14	0	0	0	0	0	0	0	0	0	0	0	0	1	0	1
10	H35	0	0	0	1	0	0	1			10	H35	0	1	0	0	0	0	0	0	0	0	0	0	0	0	1
11	H36	0	0	0	1	0	0	1			11	H36	0	1	0	0	0	0	0	0	0	0	0	0	0	0	1
12	H38	0	0	0	1	0	0	1			12	H38	0	0	0	0	0	0	0	0	0	0	0	0	1	0	1
16	H17	0	0	1	0	0	0	1			16	H17	0	0	0	0	0	0	0	0	0	0	0	0	1	0	1
17	H28	0	0	0	1	0	0	1			17	H28	0	0	0	0	0	0	0	0	0	0	0	0	1	0	1
18	H33	0	0	1	0	0	0	1			18	H33	0	0	0	0	0	0	0	0	0	0	0	0	1	0	1
20	H5	0	0	0	1	0	0	1			20	H5	0	0	0	0	0	0	0	0	0	0	0	0	1	0	1
21	H31	0	0	1	0	0	0	1			21	H31	0	0	0	0	0	0	0	0	0	0	0	0	1	0	1
22	H12	0	0	0	1	0	0	1			22	H12	0	0	0	0	0	0	0	0	0	0	0	0	1	0	1
25	H22	0	0	0	1	0	0	1			25	H22	0	0	0	0	0	0	0	0	0	0	0	0	1	0	1
26	H32	0	0	1	0	0	0	1			26	H32	0	0	0	0	0	0	0	0	0	0	0	0	1	0	1
27	H43	0	0	0	1	0	0	1			27	H43	0	0	0	0	0	0	0	0	0	0	0	0	1	0	1
28	H16	0	0	0	1	0	0	1			28	H16	0	0	0	0	0	0	1	0	0	0	0	0	0	0	1
29	H30	0	0	0	1	0	0	1			29	H30	0	0	0	0	0	0	0	0	0	0	0	0	1	0	1
30	H18	0	0	1	0	0	0	1			30	H18	0	0	0	0	0	0	0	0	0	0	0	0	1	0	1
31	H19	0	0	0	1	0	0	1			31	H19	0	0	1	0	0	0	0	0	0	0	0	0	0	0	1
32	H23	0	0	0	1	0	0	1			32	H23	0	0	0	0	0	0	0	0	0	0	0	0	1	0	1
34	H42	0	0	1	0	0	0	1			34	H42	0	0	0	0	0	0	0	0	0	0	0	0	1	0	1
35	H48	0	0	1	0	0	0	1			35	H48	0	0	0	0	0	0	0	0	1	0	0	0	0	0	1
36	H58	0	0	1	0	0	0	1			36	H58	0	0	1	0	0	0	0	0	0	0	0	0	0	0	1
37	H34	0	0	0	1	0	0	1			37	H34	0	0	0	0	0	0	0	0	0	0	0	0	1	0	1
38	H53	0	0	1	0	0	0	1			38	H53	0	0	0	0	1	0	0	0	0	0	0	0	0	0	1
39	H47	0	0	1	0	0	0	1			39	H47	0	0	0	0	0	0	0	0	0	0	0	0	1	0	1
40	H51	0	0	0	1	0	0	1			40	H51	0	0	0	0	1	0	0	0	0	0	0	0	0	0	1
42	H55	0	0	0	1	0	0	1			42	H55	0	0	0	0	1	0	0	0	0	0	0	0	0	0	1
44	H13	0	0	0	1	0	0	1			44	H13	0	0	0	0	0	0	0	0	0	0	0	0	1	0	1
46	H46	0	0	1	0	0	0	1			46	H46	0	0	0	0	0	0	0	0	0	0	1	0	0	0	1
47	H24	0	0	0	1	0	0	1			47	H24	0	0	0	0	0	0	0	0	0	0	0	0	1	0	1
48	H39	0	0	0	1	0	0	1			48	H39	0	0	0	0	0	0	0	0	0	0	0	0	1	0	1
49	H44	0	0	0	1	0	0	1			49	H44	0	0	0	0	0	0	0	0	0	0	0	0	1	0	1
50	H54	0	0	1	0	0	0	1			50	H54	0	0	0	0	0	1	0	0	0	0	0	0	0	0	1
51	H37	0	0	0	1	0	0	1			51	H37	0	0	0	0	0	0	0	0	0	0	0	0	1	0	1
52	H25	0	0	0	1	0	0	1			52	H25	0	0	0	0	0	0	0	0	0	0	0	0	1	0	1
53	H26	0	0	0	1	0	0	1			53	H26	0	0	0	0	0	0	0	0	0	0	0	0	1	0	1
54	H29	0	0	0	1	0	0	1			54	H29	0	0	0	0	0	0	0	0	0	0	0	0	1	0	1
55	H40	0	0	0	1	0	0	1			55	H40	0	0	0	0	0	0	0	0	0	0	0	0	1	0	1
57	H41	0	0	0	1	0	0	1			57	H41	0	1	0	0	0	0	0	0	0	0	0	0	0	0	1
58	H49	0	0	1	0	0	0	1			58	H49	0	0	0	0	0	0	0	0	1	0	0	0	0	0	1
	sum	21	1	136	312	12	1	483				sum	5	3	52	1	28	29	112	1	37	13	2	2	196	2	483

## Sheet: 9. Haplotype network - wave 2
Supplementary Table 9. Statistics of haplotype network generated for the pandemic wave 2 (13.10.2020-09.02.2021).
A. SARS-CoV-2 variants assigned to particular haplotype nodes.														B. Voivodeships in which haplotypes were identified in the haplotype network.
No.	haplotype node	19A	20A	20B	20D	20E	20G	20H (Beta)	20I (Alpha)	21J (Delta)	sum			No.	haplotype node	Lowes Silesian	Kuyavian-Pomeranian	Łódź	Lublin	Lubusz	Lesser Poland	Masovian	not provided	Opole	Subcarpathian	Podlaskie	Pomeranian	Silesian	Świętokrzyskie	Warmian-Masurian	Greater Poland	West Pomeranian	sum
2	H1	1	86	73	0	6	0	0	1	0	167			2	H1	0	2	0	0	2	0	1	0	0	0	0	0	0	9	0	153	0	167
114	H78	0	49	31	0	8	4	1	35	0	128			114	H78	5	2	0	4	8	2	1	1	2	4	12	36	6	5	26	8	6	128
36	H6	0	52	36	0	16	2	0	20	0	126			36	H6	1	0	0	0	0	0	1	5	0	0	0	0	0	0	0	117	2	126
63	H48	0	53	26	0	6	8	0	1	0	94			63	H48	0	0	0	0	0	0	4	0	0	0	0	0	0	0	0	0	90	94
69	H32	0	29	45	1	3	1	0	6	0	85			69	H32	0	0	2	0	1	3	0	27	0	1	35	2	5	2	0	0	7	85
19	H2	0	40	37	0	1	0	0	0	0	78			19	H2	0	0	0	0	1	1	19	0	0	0	0	0	1	38	0	18	0	78
99	H57	0	21	24	0	5	3	0	7	0	60			99	H57	0	0	0	0	0	0	60	0	0	0	0	0	0	0	0	0	0	60
81	H81	0	15	29	0	2	0	0	5	0	51			81	H81	0	0	0	0	0	0	0	0	0	0	0	14	0	37	0	0	0	51
56	H22	0	28	17	0	3	2	0	0	0	50			56	H22	4	0	0	0	3	2	0	15	1	0	0	3	1	6	12	0	3	50
109	H61	0	17	20	0	3	0	0	9	0	49			109	H61	0	0	0	0	0	0	49	0	0	0	0	0	0	0	0	0	0	49
3	H5	0	18	9	0	1	0	0	16	1	45			3	H5	1	1	0	0	2	1	4	0	0	0	0	3	0	1	26	2	4	45
28	H4	0	17	25	0	1	1	0	0	0	44			28	H4	0	0	0	0	0	1	25	0	0	0	0	0	0	18	0	0	0	44
93	H53	0	19	14	0	2	0	0	3	0	38			93	H53	0	0	0	0	0	0	38	0	0	0	0	0	0	0	0	0	0	38
62	H18	0	8	18	1	0	0	0	2	0	29			62	H18	6	0	0	0	0	2	8	11	0	0	0	1	1	0	0	0	0	29
71	H27	0	15	6	0	4	4	0	0	0	29			71	H27	0	0	0	0	0	3	0	25	0	0	0	1	0	0	0	0	0	29
26	H75	0	8	8	0	1	0	0	11	0	28			26	H75	0	0	0	0	0	0	15	0	0	0	13	0	0	0	0	0	0	28
82	H38	0	16	8	0	4	0	0	0	0	28			82	H38	0	0	0	0	0	0	0	0	0	0	0	0	0	0	0	4	24	28
10	H41	0	10	6	0	1	1	0	0	0	18			10	H41	0	0	0	0	0	0	0	0	0	0	0	0	0	0	0	0	18	18
45	H14	0	9	2	0	2	1	0	2	0	16			45	H14	0	0	0	0	0	0	0	0	0	0	0	0	0	0	0	16	0	16
52	H12	0	12	0	0	1	0	0	0	0	13			52	H12	0	0	0	0	0	0	0	0	0	0	0	0	0	0	0	13	0	13
110	H127	0	9	4	0	0	0	0	0	0	13			110	H127	0	0	0	0	0	0	0	0	0	0	0	13	0	0	0	0	0	13
16	H100	0	3	3	0	1	0	0	1	0	8			16	H100	0	0	0	0	0	0	0	0	0	0	0	8	0	0	0	0	0	8
102	H134	0	4	1	0	0	0	0	2	0	7			102	H134	0	0	0	0	0	0	0	0	0	0	0	7	0	0	0	0	0	7
4	H7	0	2	0	0	3	1	0	0	0	6			4	H7	0	0	0	0	0	0	0	0	0	0	0	0	0	0	0	6	0	6
11	H44	0	3	2	0	0	1	0	0	0	6			11	H44	0	0	0	0	0	0	0	0	0	0	0	0	0	0	0	0	6	6
21	H91	0	2	3	0	1	0	0	0	0	6			21	H91	0	0	0	0	0	0	0	0	0	0	0	6	0	0	0	0	0	6
68	H26	0	2	2	0	2	0	0	0	0	6			68	H26	0	0	0	0	0	0	0	6	0	0	0	0	0	0	0	0	0	6
8	H15	0	2	2	0	0	0	0	1	0	5			8	H15	0	0	0	0	0	0	1	1	0	0	0	0	0	0	0	3	0	5
46	H9	0	4	0	0	1	0	0	0	0	5			46	H9	0	0	0	0	0	0	0	0	0	0	0	0	0	0	0	5	0	5
87	H73	0	0	2	0	1	0	0	2	0	5			87	H73	0	0	0	0	0	0	5	0	0	0	0	0	0	0	0	0	0	5
90	H148	0	2	3	0	0	0	0	0	0	5			90	H148	0	0	0	0	0	0	0	0	0	0	0	0	0	0	0	0	5	5
92	H123	0	2	2	0	0	0	0	1	0	5			92	H123	0	0	0	0	0	0	0	0	0	0	0	5	0	0	0	0	0	5
107	H174	0	3	2	0	0	0	0	0	0	5			107	H174	0	0	0	0	0	0	0	0	0	0	0	0	0	0	0	0	5	5
113	H108	0	2	1	0	1	0	0	1	0	5			113	H108	0	0	0	0	0	0	0	0	0	0	0	5	0	0	0	0	0	5
182	H122	0	3	1	0	1	0	0	0	0	5			182	H122	0	0	0	0	0	0	0	0	0	0	0	5	0	0	0	0	0	5
14	H93	0	2	1	0	0	0	0	1	0	4			14	H93	0	0	0	0	0	0	0	0	0	0	0	4	0	0	0	0	0	4
50	H101	0	1	1	0	2	0	0	0	0	4			50	H101	0	0	0	0	0	0	0	0	0	0	0	4	0	0	0	0	0	4
53	H59	0	3	0	0	0	0	0	1	0	4			53	H59	0	0	0	0	0	0	4	0	0	0	0	0	0	0	0	0	0	4
9	H20	0	2	0	0	0	0	0	1	0	3			9	H20	0	0	0	0	0	1	0	0	1	0	0	0	0	1	0	0	0	3
18	H88	0	2	0	0	1	0	0	0	0	3			18	H88	0	0	0	0	0	0	0	0	0	0	0	3	0	0	0	0	0	3
32	H98	0	2	1	0	0	0	0	0	0	3			32	H98	0	0	0	0	0	0	0	0	0	0	0	3	0	0	0	0	0	3
49	H86	0	2	1	0	0	0	0	0	0	3			49	H86	0	0	0	0	0	0	0	0	0	0	0	3	0	0	0	0	0	3
85	H58	0	2	1	0	0	0	0	0	0	3			85	H58	0	0	0	0	0	0	3	0	0	0	0	0	0	0	0	0	0	3
89	H118	0	1	1	0	0	0	0	1	0	3			89	H118	0	0	0	0	0	0	0	0	0	0	0	3	0	0	0	0	0	3
96	H60	0	3	0	0	0	0	0	0	0	3			96	H60	0	0	0	0	0	0	3	0	0	0	0	0	0	0	0	0	0	3
125	H104	0	3	0	0	0	0	0	0	0	3			125	H104	0	0	0	0	0	0	0	0	0	0	0	3	0	0	0	0	0	3
128	H119	0	1	2	0	0	0	0	0	0	3			128	H119	0	0	0	0	0	0	0	0	0	0	0	3	0	0	0	0	0	3
17	H165	0	2	0	0	0	0	0	0	0	2			17	H165	0	0	0	0	0	0	0	0	0	0	0	0	0	0	0	0	2	2
20	H89	0	1	0	0	0	0	0	1	0	2			20	H89	0	0	0	0	0	0	0	0	0	0	0	2	0	0	0	0	0	2
25	H169	0	1	1	0	0	0	0	0	0	2			25	H169	0	0	0	0	0	0	0	0	0	0	0	0	0	0	0	0	2	2
40	H128	0	1	1	0	0	0	0	0	0	2			40	H128	0	0	0	0	0	0	0	0	0	0	0	2	0	0	0	0	0	2
51	H125	0	2	0	0	0	0	0	0	0	2			51	H125	0	0	0	0	0	0	0	0	0	0	0	2	0	0	0	0	0	2
57	H82	0	1	0	0	0	0	0	1	0	2			57	H82	0	0	0	0	0	0	0	0	0	0	0	2	0	0	0	0	0	2
61	H40	0	2	0	0	0	0	0	0	0	2			61	H40	0	0	0	0	0	0	0	0	0	0	0	0	0	0	0	0	2	2
65	H144	0	1	0	0	0	0	0	1	0	2			65	H144	0	0	0	0	0	0	0	0	1	0	0	1	0	0	0	0	0	2
72	H129	0	1	1	0	0	0	0	0	0	2			72	H129	0	0	0	0	0	0	0	0	0	0	0	2	0	0	0	0	0	2
76	H96	0	1	0	0	0	0	0	1	0	2			76	H96	0	0	0	0	0	0	0	0	0	0	0	2	0	0	0	0	0	2
77	H99	0	1	0	0	1	0	0	0	0	2			77	H99	0	0	0	0	0	0	0	0	0	0	0	2	0	0	0	0	0	2
86	H64	0	1	1	0	0	0	0	0	0	2			86	H64	0	0	0	0	0	0	2	0	0	0	0	0	0	0	0	0	0	2
97	H56	0	0	0	0	2	0	0	0	0	2			97	H56	0	0	0	0	0	0	2	0	0	0	0	0	0	0	0	0	0	2
111	H158	0	0	1	0	1	0	0	0	0	2			111	H158	0	0	0	0	0	0	0	0	0	0	0	0	0	0	0	0	2	2
117	H167	0	0	1	0	1	0	0	0	0	2			117	H167	0	0	0	0	0	0	0	0	0	0	0	0	0	0	0	0	2	2
1	H3	0	1	0	0	0	0	0	0	0	1			1	H3	0	0	0	0	0	0	0	0	0	0	0	0	0	1	0	0	0	1
5	H8	0	1	0	0	0	0	0	0	0	1			5	H8	0	0	0	0	0	0	0	0	0	0	0	0	0	0	0	1	0	1
6	H10	0	1	0	0	0	0	0	0	0	1			6	H10	0	0	0	0	0	0	0	0	0	0	0	0	0	0	0	1	0	1
7	H11	0	1	0	0	0	0	0	0	0	1			7	H11	0	0	0	0	0	0	0	0	0	0	0	0	0	0	0	1	0	1
12	H51	0	1	0	0	0	0	0	0	0	1			12	H51	0	0	0	0	0	0	1	0	0	0	0	0	0	0	0	0	0	1
13	H80	0	1	0	0	0	0	0	0	0	1			13	H80	0	0	0	0	0	0	0	0	0	0	0	0	0	1	0	0	0	1
15	H95	0	0	0	0	1	0	0	0	0	1			15	H95	0	0	0	0	0	0	0	0	0	0	0	1	0	0	0	0	0	1
22	H136	0	1	0	0	0	0	0	0	0	1			22	H136	0	0	0	0	0	0	0	0	0	0	0	1	0	0	0	0	0	1
23	H150	0	0	0	0	0	0	0	1	0	1			23	H150	0	0	0	0	0	0	0	0	0	0	0	0	0	0	0	0	1	1
24	H152	0	1	0	0	0	0	0	0	0	1			24	H152	0	0	0	0	0	0	0	0	0	0	0	0	0	0	0	0	1	1
27	H181	0	1	0	0	0	0	0	0	0	1			27	H181	0	0	0	0	0	0	0	0	0	0	0	0	0	0	0	0	1	1
29	H131	0	0	1	0	0	0	0	0	0	1			29	H131	0	0	0	0	0	0	0	0	0	0	0	1	0	0	0	0	0	1
30	H176	0	1	0	0	0	0	0	0	0	1			30	H176	0	0	0	0	0	0	0	0	0	0	0	0	0	0	0	0	1	1
31	H94	0	0	0	0	0	0	0	1	0	1			31	H94	0	0	0	0	0	0	0	0	0	0	0	1	0	0	0	0	0	1
33	H107	0	1	0	0	0	0	0	0	0	1			33	H107	0	0	0	0	0	0	0	0	0	0	0	1	0	0	0	0	0	1
34	H155	0	1	0	0	0	0	0	0	0	1			34	H155	0	0	0	0	0	0	0	0	0	0	0	0	0	0	0	0	1	1
35	H77	0	0	1	0	0	0	0	0	0	1			35	H77	0	0	0	0	0	0	0	0	0	0	1	0	0	0	0	0	0	1
37	H85	0	0	0	0	1	0	0	0	0	1			37	H85	0	0	0	0	0	0	0	0	0	0	0	1	0	0	0	0	0	1
38	H114	0	0	0	0	0	1	0	0	0	1			38	H114	0	0	0	0	0	0	0	0	0	0	0	1	0	0	0	0	0	1
39	H126	0	1	0	0	0	0	0	0	0	1			39	H126	0	0	0	0	0	0	0	0	0	0	0	1	0	0	0	0	0	1
41	H137	0	0	0	0	0	0	0	1	0	1			41	H137	0	0	0	0	0	0	0	0	0	0	0	1	0	0	0	0	0	1
42	H142	0	1	0	0	0	0	0	0	0	1			42	H142	0	0	0	0	0	0	0	0	0	0	0	1	0	0	0	0	0	1
43	H180	0	0	1	0	0	0	0	0	0	1			43	H180	0	0	0	0	0	0	0	0	0	0	0	0	0	0	0	0	1	1
44	H178	0	1	0	0	0	0	0	0	0	1			44	H178	0	0	0	0	0	0	0	0	0	0	0	0	0	0	0	0	1	1
47	H34	0	0	1	0	0	0	0	0	0	1			47	H34	0	0	0	0	0	0	0	0	0	0	1	0	0	0	0	0	0	1
48	H35	0	1	0	0	0	0	0	0	0	1			48	H35	0	0	0	0	0	0	0	1	0	0	0	0	0	0	0	0	0	1
54	H175	0	1	0	0	0	0	0	0	0	1			54	H175	0	0	0	0	0	0	0	0	0	0	0	0	0	0	0	0	1	1
55	H184	0	1	0	0	0	0	0	0	0	1			55	H184	0	0	0	0	0	0	0	0	0	0	0	0	0	0	0	0	1	1
58	H102	0	1	0	0	0	0	0	0	0	1			58	H102	0	0	0	0	0	0	0	0	0	0	0	1	0	0	0	0	0	1
59	H111	0	0	0	0	1	0	0	0	0	1			59	H111	0	0	0	0	0	0	0	0	0	0	0	1	0	0	0	0	0	1
60	H105	0	0	0	0	0	0	0	1	0	1			60	H105	0	0	0	0	0	0	0	0	0	0	0	1	0	0	0	0	0	1
64	H143	0	0	0	0	0	1	0	0	0	1			64	H143	0	0	0	0	0	0	0	0	0	0	0	1	0	0	0	0	0	1
66	H185	0	0	0	0	0	0	0	1	0	1			66	H185	0	0	0	0	0	0	0	0	0	0	0	0	0	0	0	0	1	1
67	H30	0	1	0	0	0	0	0	0	0	1			67	H30	0	0	0	0	0	0	0	1	0	0	0	0	0	0	0	0	0	1
70	H33	0	0	1	0	0	0	0	0	0	1			70	H33	0	0	0	0	0	0	0	0	0	0	1	0	0	0	0	0	0	1
73	H163	0	1	0	0	0	0	0	0	0	1			73	H163	0	0	0	0	0	0	0	0	0	0	0	0	0	0	0	0	1	1
74	H31	0	1	0	0	0	0	0	0	0	1			74	H31	0	0	0	0	0	0	0	1	0	0	0	0	0	0	0	0	0	1
75	H74	0	1	0	0	0	0	0	0	0	1			75	H74	0	0	0	0	0	0	1	0	0	0	0	0	0	0	0	0	0	1
78	H132	0	0	1	0	0	0	0	0	0	1			78	H132	0	0	0	0	0	0	0	0	0	0	0	1	0	0	0	0	0	1
79	H146	0	0	1	0	0	0	0	0	0	1			79	H146	0	0	0	0	0	0	0	0	0	0	0	0	0	0	0	0	1	1
80	H171	0	1	0	0	0	0	0	0	0	1			80	H171	0	0	0	0	0	0	0	0	0	0	0	0	0	0	0	0	1	1
83	H43	0	1	0	0	0	0	0	0	0	1			83	H43	0	0	0	0	0	0	0	0	0	0	0	0	0	0	0	0	1	1
84	H55	0	0	0	0	1	0	0	0	0	1			84	H55	0	0	0	0	0	0	1	0	0	0	0	0	0	0	0	0	0	1
88	H97	0	0	0	0	0	0	0	1	0	1			88	H97	0	0	0	0	0	0	0	0	0	0	0	1	0	0	0	0	0	1
91	H90	0	1	0	0	0	0	0	0	0	1			91	H90	0	0	0	0	0	0	0	0	0	0	0	1	0	0	0	0	0	1
94	H161	0	1	0	0	0	0	0	0	0	1			94	H161	0	0	0	0	0	0	0	0	0	0	0	0	0	0	0	0	1	1
95	H112	0	0	1	0	0	0	0	0	0	1			95	H112	0	0	0	0	0	0	0	0	0	0	0	1	0	0	0	0	0	1
98	H79	0	0	1	0	0	0	0	0	0	1			98	H79	0	0	0	0	0	0	0	0	0	0	0	0	0	1	0	0	0	1
100	H83	0	1	0	0	0	0	0	0	0	1			100	H83	0	0	0	0	0	0	0	0	0	0	0	1	0	0	0	0	0	1
101	H87	0	0	1	0	0	0	0	0	0	1			101	H87	0	0	0	0	0	0	0	0	0	0	0	1	0	0	0	0	0	1
103	H154	0	1	0	0	0	0	0	0	0	1			103	H154	0	0	0	0	0	0	0	0	0	0	0	0	0	0	0	0	1	1
104	H168	0	1	0	0	0	0	0	0	0	1			104	H168	0	0	0	0	0	0	0	0	0	0	0	0	0	0	0	0	1	1
105	H121	0	1	0	0	0	0	0	0	0	1			105	H121	0	0	0	0	0	0	0	0	0	0	0	1	0	0	0	0	0	1
106	H133	0	0	1	0	0	0	0	0	0	1			106	H133	0	0	0	0	0	0	0	0	0	0	0	1	0	0	0	0	0	1
108	H124	0	0	1	0	0	0	0	0	0	1			108	H124	0	0	0	0	0	0	0	0	0	0	0	1	0	0	0	0	0	1
112	H116	0	1	0	0	0	0	0	0	0	1			112	H116	0	0	0	0	0	0	0	0	0	0	0	1	0	0	0	0	0	1
115	H151	0	0	1	0	0	0	0	0	0	1			115	H151	0	0	0	0	0	0	0	0	0	0	0	0	0	0	0	0	1	1
116	H156	0	0	0	0	1	0	0	0	0	1			116	H156	0	0	0	0	0	0	0	0	0	0	0	0	0	0	0	0	1	1
118	H120	0	0	0	0	0	0	0	1	0	1			118	H120	0	0	0	0	0	0	0	0	0	0	0	1	0	0	0	0	0	1
119	H182	0	1	0	0	0	0	0	0	0	1			119	H182	0	0	0	0	0	0	0	0	0	0	0	0	0	0	0	0	1	1
120	H164	0	0	1	0	0	0	0	0	0	1			120	H164	0	0	0	0	0	0	0	0	0	0	0	0	0	0	0	0	1	1
121	H92	0	1	0	0	0	0	0	0	0	1			121	H92	0	0	0	0	0	0	0	0	0	0	0	1	0	0	0	0	0	1
122	H139	0	1	0	0	0	0	0	0	0	1			122	H139	0	0	0	0	0	0	0	0	0	0	0	1	0	0	0	0	0	1
123	H141	0	1	0	0	0	0	0	0	0	1			123	H141	0	0	0	0	0	0	0	0	0	0	0	1	0	0	0	0	0	1
124	H147	0	0	1	0	0	0	0	0	0	1			124	H147	0	0	0	0	0	0	0	0	0	0	0	0	0	0	0	0	1	1
126	H106	0	0	1	0	0	0	0	0	0	1			126	H106	0	0	0	0	0	0	0	0	0	0	0	1	0	0	0	0	0	1
127	H110	0	0	1	0	0	0	0	0	0	1			127	H110	0	0	0	0	0	0	0	0	0	0	0	1	0	0	0	0	0	1
129	H113	0	0	1	0	0	0	0	0	0	1			129	H113	0	0	0	0	0	0	0	0	0	0	0	1	0	0	0	0	0	1
130	H149	0	1	0	0	0	0	0	0	0	1			130	H149	0	0	0	0	0	0	0	0	0	0	0	0	0	0	0	0	1	1
131	H135	0	1	0	0	0	0	0	0	0	1			131	H135	0	0	0	0	0	0	0	0	0	0	0	1	0	0	0	0	0	1
132	H160	0	1	0	0	0	0	0	0	0	1			132	H160	0	0	0	0	0	0	0	0	0	0	0	0	0	0	0	0	1	1
133	H179	0	1	0	0	0	0	0	0	0	1			133	H179	0	0	0	0	0	0	0	0	0	0	0	0	0	0	0	0	1	1
134	H145	0	0	0	0	0	0	0	0	1	1			134	H145	0	0	0	0	1	0	0	0	0	0	0	0	0	0	0	0	0	1
135	H153	0	1	0	0	0	0	0	0	0	1			135	H153	0	0	0	0	0	0	0	0	0	0	0	0	0	0	0	0	1	1
136	H138	0	0	1	0	0	0	0	0	0	1			136	H138	0	0	0	0	0	0	0	0	0	0	0	1	0	0	0	0	0	1
137	H140	0	1	0	0	0	0	0	0	0	1			137	H140	0	0	0	0	0	0	0	0	0	0	0	1	0	0	0	0	0	1
138	H157	0	0	1	0	0	0	0	0	0	1			138	H157	0	0	0	0	0	0	0	0	0	0	0	0	0	0	0	0	1	1
139	H173	0	1	0	0	0	0	0	0	0	1			139	H173	0	0	0	0	0	0	0	0	0	0	0	0	0	0	0	0	1	1
140	H170	0	1	0	0	0	0	0	0	0	1			140	H170	0	0	0	0	0	0	0	0	0	0	0	0	0	0	0	0	1	1
141	H28	0	0	1	0	0	0	0	0	0	1			141	H28	0	0	0	0	0	0	0	1	0	0	0	0	0	0	0	0	0	1
142	H69	0	1	0	0	0	0	0	0	0	1			142	H69	0	0	0	0	0	0	1	0	0	0	0	0	0	0	0	0	0	1
143	H71	0	0	0	0	0	0	0	1	0	1			143	H71	0	0	0	0	0	0	1	0	0	0	0	0	0	0	0	0	0	1
144	H37	0	1	0	0	0	0	0	0	0	1			144	H37	0	0	0	0	0	0	0	0	0	0	0	0	0	0	0	1	0	1
145	H130	0	0	1	0	0	0	0	0	0	1			145	H130	0	0	0	0	0	0	0	0	0	0	0	1	0	0	0	0	0	1
146	H76	0	0	1	0	0	0	0	0	0	1			146	H76	0	0	0	0	0	0	0	0	0	0	1	0	0	0	0	0	0	1
147	H23	0	1	0	0	0	0	0	0	0	1			147	H23	0	0	0	0	0	0	0	1	0	0	0	0	0	0	0	0	0	1
148	H16	0	0	1	0	0	0	0	0	0	1			148	H16	0	0	0	0	0	0	0	1	0	0	0	0	0	0	0	0	0	1
149	H19	0	0	1	0	0	0	0	0	0	1			149	H19	1	0	0	0	0	0	0	0	0	0	0	0	0	0	0	0	0	1
150	H21	0	0	1	0	0	0	0	0	0	1			150	H21	1	0	0	0	0	0	0	0	0	0	0	0	0	0	0	0	0	1
151	H65	0	1	0	0	0	0	0	0	0	1			151	H65	0	0	0	0	0	0	1	0	0	0	0	0	0	0	0	0	0	1
152	H72	0	0	1	0	0	0	0	0	0	1			152	H72	0	0	0	0	0	0	1	0	0	0	0	0	0	0	0	0	0	1
153	H46	0	1	0	0	0	0	0	0	0	1			153	H46	0	0	0	0	0	0	0	0	0	0	0	0	0	0	0	0	1	1
154	H54	0	0	1	0	0	0	0	0	0	1			154	H54	0	0	0	0	0	0	1	0	0	0	0	0	0	0	0	0	0	1
155	H103	0	1	0	0	0	0	0	0	0	1			155	H103	0	0	0	0	0	0	0	0	0	0	0	1	0	0	0	0	0	1
156	H115	0	1	0	0	0	0	0	0	0	1			156	H115	0	0	0	0	0	0	0	0	0	0	0	1	0	0	0	0	0	1
157	H117	0	0	0	0	0	0	0	1	0	1			157	H117	0	0	0	0	0	0	0	0	0	0	0	1	0	0	0	0	0	1
158	H45	0	0	1	0	0	0	0	0	0	1			158	H45	0	0	0	0	0	0	0	0	0	0	0	0	0	0	0	0	1	1
159	H42	0	0	1	0	0	0	0	0	0	1			159	H42	0	0	0	0	0	0	0	0	0	0	0	0	0	0	0	0	1	1
160	H24	0	1	0	0	0	0	0	0	0	1			160	H24	0	0	0	0	0	0	0	1	0	0	0	0	0	0	0	0	0	1
161	H52	0	0	1	0	0	0	0	0	0	1			161	H52	0	0	0	0	0	0	1	0	0	0	0	0	0	0	0	0	0	1
162	H109	0	0	0	0	1	0	0	0	0	1			162	H109	0	0	0	0	0	0	0	0	0	0	0	1	0	0	0	0	0	1
163	H166	0	1	0	0	0	0	0	0	0	1			163	H166	0	0	0	0	0	0	0	0	0	0	0	0	0	0	0	0	1	1
164	H29	0	1	0	0	0	0	0	0	0	1			164	H29	0	0	0	0	0	0	0	1	0	0	0	0	0	0	0	0	0	1
165	H172	0	1	0	0	0	0	0	0	0	1			165	H172	0	0	0	0	0	0	0	0	0	0	0	0	0	0	0	0	1	1
166	H39	0	0	1	0	0	0	0	0	0	1			166	H39	0	0	0	0	0	0	0	0	0	0	0	0	0	0	0	0	1	1
167	H17	0	1	0	0	0	0	0	0	0	1			167	H17	0	0	0	0	0	0	0	1	0	0	0	0	0	0	0	0	0	1
168	H25	0	1	0	0	0	0	0	0	0	1			168	H25	0	0	0	0	0	0	0	1	0	0	0	0	0	0	0	0	0	1
169	H47	0	1	0	0	0	0	0	0	0	1			169	H47	0	0	0	0	0	0	0	0	0	0	0	0	0	0	0	0	1	1
170	H50	0	1	0	0	0	0	0	0	0	1			170	H50	0	0	0	0	0	0	1	0	0	0	0	0	0	0	0	0	0	1
171	H67	0	0	1	0	0	0	0	0	0	1			171	H67	0	0	0	0	0	0	1	0	0	0	0	0	0	0	0	0	0	1
172	H62	0	0	1	0	0	0	0	0	0	1			172	H62	0	0	0	0	0	0	1	0	0	0	0	0	0	0	0	0	0	1
173	H13	0	0	1	0	0	0	0	0	0	1			173	H13	0	0	0	0	0	0	0	0	0	0	0	0	0	0	0	1	0	1
174	H36	0	1	0	0	0	0	0	0	0	1			174	H36	0	0	0	0	0	0	0	0	0	0	0	0	1	0	0	0	0	1
175	H63	0	0	1	0	0	0	0	0	0	1			175	H63	0	0	0	0	0	0	1	0	0	0	0	0	0	0	0	0	0	1
176	H70	0	0	1	0	0	0	0	0	0	1			176	H70	0	0	0	0	0	0	1	0	0	0	0	0	0	0	0	0	0	1
177	H66	0	1	0	0	0	0	0	0	0	1			177	H66	0	0	0	0	0	0	1	0	0	0	0	0	0	0	0	0	0	1
178	H84	0	0	1	0	0	0	0	0	0	1			178	H84	0	0	0	0	0	0	0	0	0	0	0	1	0	0	0	0	0	1
179	H68	0	1	0	0	0	0	0	0	0	1			179	H68	0	0	0	0	0	0	1	0	0	0	0	0	0	0	0	0	0	1
180	H183	0	0	1	0	0	0	0	0	0	1			180	H183	0	0	0	0	0	0	0	0	0	0	0	0	0	0	0	0	1	1
181	H159	0	1	0	0	0	0	0	0	0	1			181	H159	0	0	0	0	0	0	0	0	0	0	0	0	0	0	0	0	1	1
183	H49	0	1	0	0	0	0	0	0	0	1			183	H49	0	0	0	0	0	0	1	0	0	0	0	0	0	0	0	0	0	1
184	H177	0	1	0	0	0	0	0	0	0	1			184	H177	0	0	0	0	0	0	0	0	0	0	0	0	0	0	0	0	1	1
185	H162	0	0	1	0	0	0	0	0	0	1			185	H162	0	0	0	0	0	0	0	0	0	0	0	0	0	0	0	0	1	1
	sum	1	669	516	2	95	31	1	143	2	1460				sum	19	5	2	4	18	16	262	101	5	5	64	190	15	120	64	350	220	1460

[truncated: 3 more sheets: 10. Haplotype network - wave 3, 11. Haplotype network - wave 4, 12. Haplotype network - wave 5]
